# Supplementary material for: Methylphosphonate Degradation and Salt-Tolerance Genes of Two Novel Halophilic Marivita Metagenome-Assembled Genomes from Unrestored Solar Salterns
Source: Genes (Basel). 2022 Jan 15;13(1):148. doi: 10.3390/genes13010148 (PMC8774927; doi:10.3390/genes13010148)
Supplement: Supplementary file 1 [file genes-13-00148-s001.zip]

Archive with 8 entries (8 files):
- FigureS1.pdf
- FigureS2.pdf
- FigureS3.pdf
- FigureS4.pdf
- FigureS5.pdf
- SupplementaryTable1.xlsx
- SupplementaryTable2.xlsx
- SupplementaryTable3.xlsx
