# Supplementary material for: Methylphosphonate Degradation and Salt-Tolerance Genes of Two Novel Halophilic Marivita Metagenome-Assembled Genomes from Unrestored Solar Salterns
Source: Genes (Basel). 2022 Jan 15;13(1):148. doi: 10.3390/genes13010148 (PMC8774927; doi:10.3390/genes13010148)
Supplement: Supplementary file 1 [file genes-13-00148-s001.zip › SupplementaryTable1.xlsx]

## Sheet: Sheet1
IMG_ID	Ecosystem	Study_Name	JGI Data Utilization Status	Publication	Genome_Name	Assembly_Method	Geographic_Location	Latitude	Longitude	Assembled_Genome_Size
3300007896	Estuary	Anaerobic oil degrading microbial communities from River Tyne estuarine sediment	n/a - released per JGI data release policy	None stated on IMG/M	Microbial communities from sediment of the River Tyne Estuary, UK - Live_176d_3	IDBA-DB	United Kingdom	54.9632	-1.6348	195236773
3300003885	Hydrothermal_vent	Black smoker hydrothermal vent sediment microbial communities from the Guaymas Basin, Mid-Atlantic Ridge, South Atlantic Ocean	n/a - released per JGI data release policy	None stated on IMG/M	Black smoker hydrothermal vent sediment microbial communities from the Guaymas Basin, Mid-Atlantic Ridge, South Atlantic Ocean - Sample 1	IDBA_UD	Mid-Atlantic Ridge, South Atlantic Ocean	-15.16	-13.35	1415392384
3300003886	Hydrothermal_vent	Black smoker hydrothermal vent sediment microbial communities from the Guaymas Basin, Mid-Atlantic Ridge, South Atlantic Ocean	n/a - released per JGI data release policy	None stated on IMG/M	Black smoker hydrothermal vent sediment microbial communities from the Guaymas Basin, Mid-Atlantic Ridge, South Atlantic Ocean - Sample 1	IDBA_UD	Mid-Atlantic Ridge, South Atlantic Ocean	-15.16	-13.35	1707488258
2088090012	Ocean	Coastal water and sediment microbial communities from Arctic Ocean, off the coast from Alaska	n/a - release date 2011-09-30	None stated on IMG/M	Marine sediment microbial communities from Arctic Ocean, off the coast from Alaska - sample from high methane PC12-236-260cm	Newbler v. 2.5	Arctic Ocean	74.0678	-145.547	191647483
2100351001	Ocean	Coastal water and sediment microbial communities from Arctic Ocean, off the coast from Alaska	n/a - release date 2011-09-30	None stated on IMG/M	Marine sediment microbial communities from Arctic Ocean, off the coast from Alaska - sample from low methane PC12-247-20cm	Newbler v. 2.5	Arctic Ocean	74.0678	-145.547	312796620
2100351011	Ocean	Coastal water and sediment microbial communities from Arctic Ocean, off the coast from Alaska	n/a - release date 2011-09-30	None stated on IMG/M	Marine sediment microbial communities from Arctic Ocean, off the coast from Alaska - sample from medium methane PC12-240-170cm	Newbler v. 2.5	Arctic Ocean	74.0678	-145.547	386166283
2100351012	Ocean	Coastal water and sediment microbial communities from Arctic Ocean, off the coast from Alaska	n/a - release date 2011-09-30	None stated on IMG/M	Marine sediment microbial communities from Arctic Ocean, off the coast from Alaska - sample from low methane PC12-244-90cm	Newbler v. 2.5	Arctic Ocean	74.0678	-145.547	339945372
2140918005	Ocean	Coastal water and sediment microbial communities from Arctic Ocean, off the coast from Alaska	n/a - release date 2011-09-30	None stated on IMG/M	Marine sediment microbial communities from Arctic Ocean, off the coast from Alaska - sample from high methane PC12-225-485cm	Newbler v. 2.5	Arctic Ocean	74.0678	-145.547	310086717
3300017821	Coastal_wetland	Coastal wetland sediment microbial communities from the Mid-Atlantic and Southeast Atlantic Coast of USA, responding to salinity intrusion.	Unrestricted	None stated on IMG/M	Wetland sediment microbial communities from Neuse River Estuary, North Carolina, USA - ASW-S_2	MEGAHIT v. MEGAHIT v1.0.6	USA: North Carolina	35.9061	-76.1569	478544368
3300017822	Coastal_wetland	Coastal wetland sediment microbial communities from the Mid-Atlantic and Southeast Atlantic Coast of USA, responding to salinity intrusion.	Unrestricted	None stated on IMG/M	Wetland sediment microbial communities from Neuse River Estuary, North Carolina, USA - Control_2	MEGAHIT v. MEGAHIT v1.0.6	USA: North Carolina	35.9061	-76.1569	664755859
3300017823	Coastal_wetland	Coastal wetland sediment microbial communities from the Mid-Atlantic and Southeast Atlantic Coast of USA, responding to salinity intrusion.	Unrestricted	None stated on IMG/M	Wetland sediment microbial communities from Neuse River Estuary, North Carolina, USA - SO4_3	MEGAHIT v. MEGAHIT v1.0.6	USA: North Carolina	35.9061	-76.1569	873711254
3300017924	Coastal_wetland	Coastal wetland sediment microbial communities from the Mid-Atlantic and Southeast Atlantic Coast of USA, responding to salinity intrusion.	Unrestricted	None stated on IMG/M	Wetland sediment microbial communities from Neuse River Estuary, North Carolina, USA - SO4_5	MEGAHIT v. MEGAHIT v1.0.6	USA: North Carolina	35.9061	-76.1569	504985088
3300017926	Coastal_wetland	Coastal wetland sediment microbial communities from the Mid-Atlantic and Southeast Atlantic Coast of USA, responding to salinity intrusion.	Unrestricted	None stated on IMG/M	Wetland sediment microbial communities from Neuse River Estuary, North Carolina, USA - ASW_2	MEGAHIT v. MEGAHIT v1.0.6	USA: North Carolina	35.9061	-76.1569	530969770
3300017927	Coastal_wetland	Coastal wetland sediment microbial communities from the Mid-Atlantic and Southeast Atlantic Coast of USA, responding to salinity intrusion.	Unrestricted	None stated on IMG/M	Wetland sediment microbial communities from Neuse River Estuary, North Carolina, USA - SourceSoil_4	MEGAHIT v. MEGAHIT v1.0.6	USA: North Carolina	35.9061	-76.1569	594016570
3300017928	Coastal_wetland	Coastal wetland sediment microbial communities from the Mid-Atlantic and Southeast Atlantic Coast of USA, responding to salinity intrusion.	Unrestricted	None stated on IMG/M	Wetland sediment microbial communities from Neuse River Estuary, North Carolina, USA - ASW_1	MEGAHIT v. MEGAHIT v1.0.6	USA: North Carolina	35.9061	-76.1569	569341036
3300017930	Coastal_wetland	Coastal wetland sediment microbial communities from the Mid-Atlantic and Southeast Atlantic Coast of USA, responding to salinity intrusion.	Unrestricted	None stated on IMG/M	Wetland sediment microbial communities from Neuse River Estuary, North Carolina, USA - SourceSoil_5	MEGAHIT v. MEGAHIT v1.0.6	USA: North Carolina	35.9061	-76.1569	678155232
3300017932	Coastal_wetland	Coastal wetland sediment microbial communities from the Mid-Atlantic and Southeast Atlantic Coast of USA, responding to salinity intrusion.	Unrestricted	None stated on IMG/M	Wetland sediment microbial communities from Neuse River Estuary, North Carolina, USA - ASW-S_4	MEGAHIT v. MEGAHIT v1.0.6	USA: North Carolina	35.9061	-76.1569	681556839
3300017933	Coastal_wetland	Coastal wetland sediment microbial communities from the Mid-Atlantic and Southeast Atlantic Coast of USA, responding to salinity intrusion.	Unrestricted	None stated on IMG/M	Wetland sediment microbial communities from Neuse River Estuary, North Carolina, USA - Control_1	MEGAHIT v. MEGAHIT v1.0.6	USA: North Carolina	35.9061	-76.1569	740673025
3300017934	Coastal_wetland	Coastal wetland sediment microbial communities from the Mid-Atlantic and Southeast Atlantic Coast of USA, responding to salinity intrusion.	Unrestricted	None stated on IMG/M	Wetland sediment microbial communities from Neuse River Estuary, North Carolina, USA - Control_3	MEGAHIT v. MEGAHIT v1.0.6	USA: North Carolina	35.9061	-76.1569	742617980
3300017936	Coastal_wetland	Coastal wetland sediment microbial communities from the Mid-Atlantic and Southeast Atlantic Coast of USA, responding to salinity intrusion.	Unrestricted	None stated on IMG/M	Wetland sediment microbial communities from Neuse River Estuary, North Carolina, USA - SourceSoil_1	MEGAHIT v. MEGAHIT v1.0.6	USA: North Carolina	35.9061	-76.1569	771647837
3300017937	Coastal_wetland	Coastal wetland sediment microbial communities from the Mid-Atlantic and Southeast Atlantic Coast of USA, responding to salinity intrusion.	Unrestricted	None stated on IMG/M	Wetland sediment microbial communities from Neuse River Estuary, North Carolina, USA - ASW_4	MEGAHIT v. MEGAHIT v1.0.6	USA: North Carolina	35.9061	-76.1569	727812528
3300017942	Coastal_wetland	Coastal wetland sediment microbial communities from the Mid-Atlantic and Southeast Atlantic Coast of USA, responding to salinity intrusion.	Unrestricted	None stated on IMG/M	Wetland sediment microbial communities from Neuse River Estuary, North Carolina, USA - ASW_3	MEGAHIT v. MEGAHIT v1.0.6	USA: North Carolina	35.9061	-76.1569	900139526
3300017943	Coastal_wetland	Coastal wetland sediment microbial communities from the Mid-Atlantic and Southeast Atlantic Coast of USA, responding to salinity intrusion.	Unrestricted	None stated on IMG/M	Wetland sediment microbial communities from Neuse River Estuary, North Carolina, USA - SO4_4	MEGAHIT v. MEGAHIT v1.0.6	USA: North Carolina	35.9061	-76.1569	1322533142
3300017955	Coastal_wetland	Coastal wetland sediment microbial communities from the Mid-Atlantic and Southeast Atlantic Coast of USA, responding to salinity intrusion.	Unrestricted	None stated on IMG/M	Wetland sediment microbial communities from Neuse River Estuary, North Carolina, USA - SO4_2	MEGAHIT v. MEGAHIT v1.0.6	USA: North Carolina	35.9061	-76.1569	1698066236
3300017993	Coastal_wetland	Coastal wetland sediment microbial communities from the Mid-Atlantic and Southeast Atlantic Coast of USA, responding to salinity intrusion.	Unrestricted	None stated on IMG/M	Wetland sediment microbial communities from Neuse River Estuary, North Carolina, USA - SourceSoil_3	MEGAHIT v. MEGAHIT v1.0.6	USA: North Carolina	35.9061	-76.1569	609403130
3300017994	Coastal_wetland	Coastal wetland sediment microbial communities from the Mid-Atlantic and Southeast Atlantic Coast of USA, responding to salinity intrusion.	Unrestricted	None stated on IMG/M	Wetland sediment microbial communities from Neuse River Estuary, North Carolina, USA - SourceSoil_2	MEGAHIT v. MEGAHIT v1.0.6	USA: North Carolina	35.9061	-76.1569	620177581
3300017995	Coastal_wetland	Coastal wetland sediment microbial communities from the Mid-Atlantic and Southeast Atlantic Coast of USA, responding to salinity intrusion.	Unrestricted	None stated on IMG/M	Wetland sediment microbial communities from Neuse River Estuary, North Carolina, USA - SO4_1	MEGAHIT v. MEGAHIT v1.0.6	USA: North Carolina	35.9061	-76.1569	849612087
3300018001	Coastal_wetland	Coastal wetland sediment microbial communities from the Mid-Atlantic and Southeast Atlantic Coast of USA, responding to salinity intrusion.	Unrestricted	None stated on IMG/M	Wetland sediment microbial communities from Neuse River Estuary, North Carolina, USA - ASW-S_5	MEGAHIT v. MEGAHIT v1.0.6	USA: North Carolina	35.9061	-76.1569	819691874
3300018006	Coastal_wetland	Coastal wetland sediment microbial communities from the Mid-Atlantic and Southeast Atlantic Coast of USA, responding to salinity intrusion.	Unrestricted	None stated on IMG/M	Wetland sediment microbial communities from Neuse River Estuary, North Carolina, USA - Control_4	MEGAHIT v. MEGAHIT v1.0.6	USA: North Carolina	35.9061	-76.1569	857870289
3300018007	Coastal_wetland	Coastal wetland sediment microbial communities from the Mid-Atlantic and Southeast Atlantic Coast of USA, responding to salinity intrusion.	Unrestricted	None stated on IMG/M	Wetland sediment microbial communities from Neuse River Estuary, North Carolina, USA - Control_5	MEGAHIT v. MEGAHIT v1.0.6	USA: North Carolina	35.9061	-76.1569	940031289
3300018012	Coastal_wetland	Coastal wetland sediment microbial communities from the Mid-Atlantic and Southeast Atlantic Coast of USA, responding to salinity intrusion.	Unrestricted	None stated on IMG/M	Wetland sediment microbial communities from Neuse River Estuary, North Carolina, USA - ASW_5	MEGAHIT v. MEGAHIT v1.0.6	USA: North Carolina	35.9061	-76.1569	808469327
3300008463	Ocean	Deep sea sediment microbial communities from the Gulf of Mexico	n/a - released per JGI data release policy	None stated on IMG/M	Deep sea sediment microbial communities from the Gulf of Mexico - control with no oil added	IDBA-UD	Gulf of Mexico	28	-88	72151645
3300008464	Ocean	Deep sea sediment microbial communities from the Gulf of Mexico	n/a - released per JGI data release policy	None stated on IMG/M	Deep sea sediment microbial communities from the Gulf of Mexico - treatment with crude oil and Corexit	IDBA-UD	Gulf of Mexico	27	-88	132614316
3300009968	Ocean	Deep sea sediment microbial communities from the Gulf of Mexico	n/a - released per JGI data release policy	None stated on IMG/M	Deep sea sediment microbial communities from the Gulf of Mexico - treatment with crude oil and Corexit >4.5kb	IDBA-UD	Gulf of Mexico	27	-88	19313384
3300009970	Ocean	Deep sea sediment microbial communities from the Gulf of Mexico	n/a - released per JGI data release policy	None stated on IMG/M	Deep sea sediment microbial communities from the Gulf of Mexico - control with no oil added >4.5kb	IDBA-UD	Gulf of Mexico	28	-88	6014010
3300039051	Ocean	Deep subsurface sediment microbial communities from ODP site 1244, Eastern North Pacific, Pacific Ocean	Unrestricted - from SRA, assembled by Nielsen et al.	None stated on IMG/M	Deep subsurface sediment microbial communities from ODP site 1244, Eastern North Pacific, Pacific Ocean - F2H4-8.6mbsf	Custom JGI assembly, Nielsen et. al.	Pacific Ocean: Eastern North Pacific, ODP site 1244	44.586	-125.12	55793097
3300014504	Hydrothermal_vent	Deep-sea hydrothermal vent sediment bacterial and viral communities from Southwest Indian Ocean	n/a - released per Natalia: IMGSUPP-1553	None stated on IMG/M	Deep-sea hydrothermal vent sediment bacterial and viral communities from Southwest Indian Ocean - SWIR-S021-M	Custom JGI assembly, Nielsen et. al.	Indian Ocean	-37.88	49.66	3907367
3300014662	Hydrothermal_vent	Deep-sea hydrothermal vent sediment bacterial and viral communities from Southwest Indian Ocean	n/a - released per Natalia: IMGSUPP-1553	None stated on IMG/M	Deep-sea hydrothermal vent sediment bacterial and viral communities from Southwest Indian Ocean - SWIR-S021-V	Custom JGI assembly, Nielsen et. al.	Indian Ocean	-37.88	49.66	2040303
3300038346	Hydrothermal_vent	Deep-sea hydrothermal vent sediment bacterial and viral communities from Southwest Indian Ocean	Unrestricted - from SRA, assembled by Nielsen et al.	None stated on IMG/M	Deep-sea hydrothermal vent sediment bacterial and viral communities from Southwest Indian Ocean - SWIR-S004-M	Custom JGI assembly, Nielsen et. al.	Indian Ocean	-27.85	63.94	7680857
3300005783	Ocean	Deep-sea sediment bacterial and archaeal communities	n/a - released per JGI data release policy	None stated on IMG/M	Deep-sea sediment bacterial and archaeal communities from Fram Strait - Hausgarten IX	Idba_ud 1.1.1	Fram Strait	77.9508	-1.62713	71398089
3300005784	Ocean	Deep-sea sediment bacterial and archaeal communities	n/a - released per JGI data release policy	None stated on IMG/M	Deep-sea sediment bacterial and archaeal communities from Fram Strait - Hausgarten IV	Idba_ud 1.1.1	Fram Strait			37547260
3300005785	Ocean	Deep-sea sediment bacterial and archaeal communities	n/a - released per JGI data release policy	None stated on IMG/M	Deep-sea sediment bacterial and archaeal communities from Fram Strait - Hausgarten VI	Idba_ud 1.1.1	Fram Strait	77.9783	0.163645	26085049
3300005786	Ocean	Deep-sea sediment bacterial and archaeal communities	n/a - released per JGI data release policy	None stated on IMG/M	Deep-sea sediment bacterial and archaeal communities from Fram Strait - Hausgarten I	Idba_ud 1.1.1	Fram Strait	78.1532	5.97541	16587219
3300006420	Ocean	Deep-sea sediment bacterial and archaeal communities	n/a - released per JGI data release policy	None stated on IMG/M	Deep-sea sediment bacterial and archaeal communities from Fram Strait - Hausgarten IV	Spades 3.6.0	Fram Strait			1099714353
3300006421	Ocean	Deep-sea sediment bacterial and archaeal communities	n/a - released per JGI data release policy	None stated on IMG/M	Deep-sea sediment bacterial and archaeal communities from Fram Strait - Hausgarten I	Spades 3.6.0	Fram Strait	78.1532	5.97541	913292326
3300006465	Ocean	Deep-sea sediment bacterial and archaeal communities	n/a - released per JGI data release policy	None stated on IMG/M	Deep-sea sediment bacterial and archaeal communities from Fram Strait - Hausgarten IX	Spades 3.6.0	Fram Strait	77.9508	-1.62713	843737579
3300006466	Ocean	Deep-sea sediment bacterial and archaeal communities	n/a - released per JGI data release policy	None stated on IMG/M	Deep-sea sediment bacterial and archaeal communities from Fram Strait - Hausgarten VI	Spades 3.6.0	Fram Strait	77.9783	0.163645	821088288
3300020230	Ocean	Deep-sea sediment microbial communities from the Pacific Ocean trenches	n/a - released by Logan Peoples	None stated on IMG/M	Deep-sea sediment microbial communities from the Mariana Trench, Pacific Ocean - CR02	Megahit	Mariana Trench, Pacific Ocean	12.6312	144.721	742005550
3300020231	Ocean	Deep-sea sediment microbial communities from the Pacific Ocean trenches	n/a - released by Logan Peoples	None stated on IMG/M	Deep-sea sediment microbial communities from the Mariana Trench, Pacific Ocean - CR04	Megahit	Mariana Trench, Pacific Ocean	12.4765	144.865	859258187
3300020232	Ocean	Deep-sea sediment microbial communities from the Pacific Ocean trenches	n/a - released by Logan Peoples	None stated on IMG/M	Deep-sea sediment microbial communities from the Mariana Trench, Pacific Ocean - CR05	Megahit	Mariana Trench, Pacific Ocean	11.5471	144.558	187207005
3300020234	Ocean	Deep-sea sediment microbial communities from the Pacific Ocean trenches	n/a - released by Logan Peoples	None stated on IMG/M	Deep-sea sediment microbial communities from the Kermadec Trench, Pacific Ocean - N074	Megahit	Kermadec Trench, Pacific Ocean	-34.3403	-178.176	1015471624
3300020235	Ocean	Deep-sea sediment microbial communities from the Pacific Ocean trenches	n/a - released by Logan Peoples	None stated on IMG/M	Deep-sea sediment microbial communities from the Kermadec Trench, Pacific Ocean - N075	Megahit	Kermadec Trench, Pacific Ocean	-32.8504	-177.654	1030607232
3300011111	Ocean_coastal	Environmental DNA from seawater and marine sediment	n/a - released per JGI data release policy	None stated on IMG/M	Marine sediment microbial communities from Japan Sea near Toyama Prefecture, Japan - 2015_1, 0.2	CLC	Japan Sea near Toyama Prefecture, JAPAN	37.035	137.415	98440549
3300011122	Ocean_coastal	Environmental DNA from seawater and marine sediment	n/a - released per JGI data release policy	None stated on IMG/M	Marine sediment microbial communities from Japan Sea near Toyama Prefecture, Japan - 2015_1, total	CLC	Japan Sea near Toyama Prefecture, JAPAN	37.035	137.415	18470177
3300011123	Ocean_coastal	Environmental DNA from seawater and marine sediment	n/a - released per JGI data release policy	None stated on IMG/M	Marine sediment microbial communities from Japan Sea near Toyama Prefecture, Japan - 2015_3, total	CLC	Japan Sea near Toyama Prefecture, JAPAN	37.1316	137.718	49525524
3300011124	Ocean_coastal	Environmental DNA from seawater and marine sediment	n/a - released per JGI data release policy	None stated on IMG/M	Marine sediment microbial communities from Japan Sea near Toyama Prefecture, Japan - 2015_1, permeate	CLC	Japan Sea near Toyama Prefecture, JAPAN	37.035	137.415	73456061
3300011125	Ocean_coastal	Environmental DNA from seawater and marine sediment	n/a - released per JGI data release policy	None stated on IMG/M	Marine sediment microbial communities from Japan Sea near Toyama Prefecture, Japan - 2015_4, permeate	CLC	Japan Sea near Toyama Prefecture, JAPAN	37.3602	137.959	82221095
3300011126	Ocean_coastal	Environmental DNA from seawater and marine sediment	n/a - released per JGI data release policy	None stated on IMG/M	Marine sediment microbial communities from Japan Sea near Toyama Prefecture, Japan - 2015_1, 0.02	CLC	Japan Sea near Toyama Prefecture, JAPAN	37.035	137.415	89248274
3300011127	Ocean_coastal	Environmental DNA from seawater and marine sediment	n/a - released per JGI data release policy	None stated on IMG/M	Marine sediment microbial communities from Japan Sea near Toyama Prefecture, Japan - 2015_5, 0.02	CLC	Japan Sea near Toyama Prefecture, JAPAN	37.3104	137.231	92059424
3300011247	Ocean_coastal	Environmental DNA from seawater and marine sediment	n/a - released per JGI data release policy	None stated on IMG/M	Marine sediment microbial communities from Japan Sea near Toyama Prefecture, Japan - 2015_3, 0.02	CLC	Japan Sea near Toyama Prefecture, JAPAN	37.1316	137.718	55910521
3300011250	Ocean_coastal	Environmental DNA from seawater and marine sediment	n/a - released per JGI data release policy	None stated on IMG/M	Marine sediment microbial communities from Japan Sea near Toyama Prefecture, Japan - 2015_5, 0.2	CLC	Japan Sea near Toyama Prefecture, JAPAN	37.3104	137.231	57790631
3300011255	Ocean_coastal	Environmental DNA from seawater and marine sediment	n/a - released per JGI data release policy	None stated on IMG/M	Marine sediment microbial communities from Japan Sea near Toyama Prefecture, Japan - 2015_5, permeate	CLC	Japan Sea near Toyama Prefecture, JAPAN	37.3104	137.231	99852466
3300011256	Ocean_coastal	Environmental DNA from seawater and marine sediment	n/a - released per JGI data release policy	None stated on IMG/M	Marine sediment microbial communities from Japan Sea near Toyama Prefecture, Japan - 2015_4, total	CLC	Japan Sea near Toyama Prefecture, JAPAN	37.3602	137.959	130199097
3300011257	Ocean_coastal	Environmental DNA from seawater and marine sediment	n/a - released per JGI data release policy	None stated on IMG/M	Marine sediment microbial communities from Japan Sea near Toyama Prefecture, Japan - 2015_3, 0.2	CLC	Japan Sea near Toyama Prefecture, JAPAN	37.1316	137.718	166072000
3300011259	Ocean_coastal	Environmental DNA from seawater and marine sediment	n/a - released per JGI data release policy	None stated on IMG/M	Marine sediment microbial communities from Japan Sea near Toyama Prefecture, Japan - 2015_4, 0.2	CLC	Japan Sea near Toyama Prefecture, JAPAN	37.3602	137.959	181041482
3300011260	Ocean_coastal	Environmental DNA from seawater and marine sediment	n/a - released per JGI data release policy	None stated on IMG/M	Marine sediment microbial communities from Japan Sea near Toyama Prefecture, Japan - 2015_3, permeate	CLC	Japan Sea near Toyama Prefecture, JAPAN	37.1316	137.718	187276940
3300011261	Ocean_coastal	Environmental DNA from seawater and marine sediment	n/a - released per JGI data release policy	None stated on IMG/M	Marine sediment microbial communities from Japan Sea near Toyama Prefecture, Japan - 2015_4, 0.02	CLC	Japan Sea near Toyama Prefecture, JAPAN	37.3602	137.959	199751284
3300011262	Ocean_coastal	Environmental DNA from seawater and marine sediment	n/a - released per JGI data release policy	None stated on IMG/M	Marine sediment microbial communities from Japan Sea near Toyama Prefecture, Japan - 2015_5, total	CLC	Japan Sea near Toyama Prefecture, JAPAN	37.3104	137.231	236971197
3300029149	Ocean	Environmental microbial communities from various locations to study antibiotic resistance - The University of Hong Kong	n/a - released	None stated on IMG/M	Marine sediment microbial communities from University of Hong Kong - Deep-ocean Sediment	Custom JGI assembly, Nielsen et. al.				6443113
2013843003	Hot_spring	Hot spring microbial communities from Yellowstone National Park, Wyoming, USA	n/a - release date 2013-04-18	https://doi.org/10.3389/fmicb.2013.00067; https://doi.org/10.3389/fmicb.2013.00095	Hot spring microbial communities from Yellowstone National Park, Wyoming, USA - YNP4 Joseph's Coat Springs	lucy / pga	Yellowstone National Park, WY	44.7335	-110.333	17963232
2014031002	Hot_spring	Hot spring microbial communities from Yellowstone National Park, Wyoming, USA	n/a - release date 2013-04-18	https://doi.org/10.3389/fmicb.2013.00067; https://doi.org/10.3389/fmicb.2013.00095	Hot spring microbial communities from Yellowstone National Park, Wyoming, USA - YNP1 Alice Springs, Crater Hills	lucy / pga	Yellowstone National Park, WY	44.6534	-110.478	9888965
2014031003	Hot_spring	Hot spring microbial communities from Yellowstone National Park, Wyoming, USA	n/a - release date 2013-04-18	https://doi.org/10.3389/fmicb.2013.00067; https://doi.org/10.3389/fmicb.2013.00095	Hot spring microbial communities from Yellowstone National Park, Wyoming, USA - YNP3 Monarch Geyser, Norris Geyser Basin	lucy / pga	Yellowstone National Park, WY	44.7243	-110.706	12778632
2015219000	Hot_spring	Hot spring microbial communities from Yellowstone National Park, Wyoming, USA	n/a - release date 2013-04-18	https://doi.org/10.3389/fmicb.2013.00067; https://doi.org/10.3389/fmicb.2013.00095	Hot spring microbial communities from Yellowstone National Park, Wyoming, USA - YNP19 Cistern Spring	lucy / pga	Yellowstone National Park, WY	44.7231	-110.704	17628346
2015219001	Hot_spring	Hot spring microbial communities from Yellowstone National Park, Wyoming, USA	n/a - release date 2013-04-18	https://doi.org/10.3389/fmicb.2013.00067; https://doi.org/10.3389/fmicb.2013.00095	Hot spring microbial communities from Yellowstone National Park, Wyoming, USA - YNP2 Nymph Lake 10	pga	Yellowstone National Park, WY	44.7523	-110.725	5509727
2016842001	Hot_spring	Hot spring microbial communities from Yellowstone National Park, Wyoming, USA	n/a - release date 2013-04-18	https://doi.org/10.3389/fmicb.2013.00067; https://doi.org/10.3389/fmicb.2013.00095	Hot spring microbial communities from Yellowstone National Park, Wyoming, USA - YNP3 Monarch Geyser, Norris Geyser Basin	lucy / pga	Yellowstone National Park, WY	44.7243	-110.706	16091989
2016842004	Hot_spring	Hot spring microbial communities from Yellowstone National Park, Wyoming, USA	n/a - release date 2013-04-18	https://doi.org/10.3389/fmicb.2013.00067; https://doi.org/10.3389/fmicb.2013.00095	Hot spring microbial communities from Yellowstone National Park, Wyoming, USA - YNP18 Washburn Springs #1	lucy / pga	Yellowstone National Park, WY	44.7649	-110.43	38709330
2022920002	Hot_spring	Hot spring microbial communities from Yellowstone National Park, Wyoming, USA	n/a - release date 2013-04-18	https://doi.org/10.3389/fmicb.2013.00067; https://doi.org/10.3389/fmicb.2013.00095	Hot spring microbial communities from Yellowstone National Park, Wyoming, USA - YNP3 Monarch Geyser, Norris Geyser Basin	lucy / pga	Yellowstone National Park, WY	44.7243	-110.706	17214260
2022920008	Hot_spring	Hot spring microbial communities from Yellowstone National Park, Wyoming, USA	n/a - release date 2013-04-18	https://doi.org/10.3389/fmicb.2013.00067; https://doi.org/10.3389/fmicb.2013.00095	Hot spring microbial communities from Yellowstone National Park, Wyoming, USA - YNP4 Joseph's Coat Springs	lucy / pga	Yellowstone National Park, WY	44.7335	-110.333	14407932
2022920009	Hot_spring	Hot spring microbial communities from Yellowstone National Park, Wyoming, USA	n/a - release date 2013-04-18	https://doi.org/10.3389/fmicb.2013.00067; https://doi.org/10.3389/fmicb.2013.00095	Hot spring microbial communities from Yellowstone National Park, Wyoming, USA - YNP1 Alice Springs, Crater Hills	lucy / pga	Yellowstone National Park, WY	44.6534	-110.478	7436946
2022920017	Hot_spring	Hot spring microbial communities from Yellowstone National Park, Wyoming, USA	n/a - release date 2013-04-18	https://doi.org/10.3389/fmicb.2013.00067; https://doi.org/10.3389/fmicb.2013.00095	Hot spring microbial communities from Yellowstone National Park, Wyoming, USA - YNP19 Cistern Spring	lucy / pga	Yellowstone National Park, WY	44.7231	-110.704	13622363
2022920019	Hot_spring	Hot spring microbial communities from Yellowstone National Park, Wyoming, USA	n/a - release date 2013-04-18	https://doi.org/10.3389/fmicb.2013.00067; https://doi.org/10.3389/fmicb.2013.00095	Hot spring microbial communities from Yellowstone National Park, Wyoming, USA - YNP18 Washburn Springs #1	lucy / pga	Yellowstone National Park, WY	44.7649	-110.43	29273225
3300005098	Hydrothermal_vent	Hydrothermal sediment in Guaymas	n/a - released per JGI data release policy	None stated on IMG/M	Hydrothermal sediment microbial communities from the Guaymas Basin, Gulf of California, Pacific Ocean - 8, 4-6cmbsf	IDBA-UD v. 1.1.1	Guaymas Basin			202792850
3300005099	Hydrothermal_vent	Hydrothermal sediment in Guaymas	n/a - released per JGI data release policy	None stated on IMG/M	Hydrothermal sediment microbial communities from the Guaymas Basin, Gulf of California, Pacific Ocean - 10, 8-11cmbsf	IDBA-UD v. 1.1.1	Guaymas Basin			234918618
3300034152	Hypersaline_lake	Hypersaline lacustrine bacterial communities from Kiritimati Island	n/a - released by Mingfei Chen	None stated on IMG/M	Lacustrine bacterial communities from hypersaline Lake 1, Kiritimati Island, Kiribati - 5-22.5 cm	MEGAHIT v. 1.1.1	Kiritimati Island, Kiribati	1.9	-157.4	1563794018
3300034378	Hypersaline_lake	Hypersaline lacustrine bacterial communities from Kiritimati Island	n/a - released by Mingfei Chen	None stated on IMG/M	Lacustrine bacterial communities from hypersaline Lake 1, Kiritimati Island, Kiribati - 40.2 cm	MEGAHIT v. 1.1.1	Kiritimati Island, Kiribati	1.9	-157.4	289112036
3300034406	Hypersaline_lake	Hypersaline lacustrine bacterial communities from Kiritimati Island	n/a - released by Mingfei Chen	None stated on IMG/M	Lacustrine bacterial communities from hypersaline Lake 1, Kiritimati Island, Kiribati - 38 cm	MEGAHIT v. 1.1.1	Kiritimati Island, Kiribati	1.9	-157.4	122206074
3300035158	Hypersaline_lake	Hypersaline lacustrine bacterial communities from Kiritimati Island	n/a - released by Mingfei Chen	None stated on IMG/M	Lacustrine bacterial communities from hypersaline Lake 1, Kiritimati Island, Kiribati - 22.5-34.3 cm	MEGAHIT v. 1.1.1	Kiritimati Island, Kiribati	1.9	-157.4	1240050998
3300035633	Hypersaline_lake	Hypersaline lacustrine bacterial communities from Kiritimati Island	n/a - released by Mingfei Chen	None stated on IMG/M	Lacustrine bacterial communities from hypersaline Lake 1, Kiritimati Island, Kiribati - 0-5 cm	MEGAHIT v. 1.1.1	Kiritimati Island, Kiribati	1.9	-157.4	629509702
3300017960	Hypersaline_lake	Hypersaline lake sediment archaeal communities from the Salton Sea, California, USA	Unrestricted	None stated on IMG/M	Hypersaline lake sediment archaeal communities from the Salton Sea, California, USA - SS_1_S_1 metaG	MEGAHIT v. MEGAHIT v1.0.6	USA: California	33.4166	-115.917	2020333180
3300017963	Hypersaline_lake	Hypersaline lake sediment archaeal communities from the Salton Sea, California, USA	Unrestricted	None stated on IMG/M	Hypersaline lake sediment archaeal communities from the Salton Sea, California, USA - SS_3_D_1 metaG	MEGAHIT v. MEGAHIT v1.0.6	USA: California	33.3	-115.8	2391632464
3300017971	Hypersaline_lake	Hypersaline lake sediment archaeal communities from the Salton Sea, California, USA	Unrestricted	None stated on IMG/M	Hypersaline lake sediment archaeal communities from the Salton Sea, California, USA - SS_3_D_2 metaG	MEGAHIT v. MEGAHIT v1.0.6	USA: California	33.3	-115.8	2435798494
3300017987	Hypersaline_lake	Hypersaline lake sediment archaeal communities from the Salton Sea, California, USA	Unrestricted	None stated on IMG/M	Hypersaline lake sediment archaeal communities from the Salton Sea, California, USA - SS_1_MS_1 metaG	MEGAHIT v. MEGAHIT v1.0.6	USA: California	33.4166	-115.917	2039414648
3300017989	Hypersaline_lake	Hypersaline lake sediment archaeal communities from the Salton Sea, California, USA	Unrestricted	None stated on IMG/M	Hypersaline lake sediment archaeal communities from the Salton Sea, California, USA - SS_1_MS_2 metaG	MEGAHIT v. MEGAHIT v1.0.6	USA: California	33.4166	-115.917	2154960573
3300017990	Hypersaline_lake	Hypersaline lake sediment archaeal communities from the Salton Sea, California, USA	Unrestricted	None stated on IMG/M	Hypersaline lake sediment archaeal communities from the Salton Sea, California, USA - SS_3_S_2 metaG	MEGAHIT v. MEGAHIT v1.0.6	USA: California	33.3	-115.8	2505008596
3300017991	Hypersaline_lake	Hypersaline lake sediment archaeal communities from the Salton Sea, California, USA	Unrestricted	None stated on IMG/M	Hypersaline lake sediment archaeal communities from the Salton Sea, California, USA - SS_1_D_2 metaG	MEGAHIT v. MEGAHIT v1.0.6	USA: California	33.4166	-115.917	2512145095
3300017992	Hypersaline_lake	Hypersaline lake sediment archaeal communities from the Salton Sea, California, USA	Unrestricted	None stated on IMG/M	Hypersaline lake sediment archaeal communities from the Salton Sea, California, USA - SS_3_S_1 metaG	MEGAHIT v. MEGAHIT v1.0.6	USA: California	33.3	-115.8	3236390062
3300018065	Hypersaline_lake	Hypersaline lake sediment archaeal communities from the Salton Sea, California, USA	Unrestricted	None stated on IMG/M	Hypersaline lake sediment archaeal communities from the Salton Sea, California, USA - SS_1_S_2 metaG	MEGAHIT v. MEGAHIT v1.0.6	USA: California	33.4166	-115.917	2102980827
3300018080	Hypersaline_lake	Hypersaline lake sediment archaeal communities from the Salton Sea, California, USA	Unrestricted	None stated on IMG/M	Hypersaline lake sediment archaeal communities from the Salton Sea, California, USA - SS_1_D_1 metaG	MEGAHIT v. MEGAHIT v1.0.6	USA: California	33.4166	-115.917	2433289617
3300009506	Mangrove	Mangrove sediment microbial communities from Mai Po Nature Reserve Marshes in Hong Kong, China	n/a - released per JGI data release policy	None stated on IMG/M	Mangrove sediment microbial communities from Mai Po Nature Reserve Marshes in Hong Kong, China - Maipo_8	IDBA_UD	Mai Po Nature Reserve Marshes in Hong Kong	22.4989	114.046	4484463720
3300009509	Mangrove	Mangrove sediment microbial communities from Mai Po Nature Reserve Marshes in Hong Kong, China	n/a - released per JGI data release policy	None stated on IMG/M	Mangrove sediment microbial communities from Mai Po Nature Reserve Marshes in Hong Kong, China - Maipo_11	IDBA_UD	Mai Po Marshes at Hong Kong	22.4989	114.046	2934262478
3300010412	Mangrove	Mangrove sediment microbial communities from Mai Po Nature Reserve Marshes in Hong Kong, China	n/a - released per JGI data release policy	None stated on IMG/M	Mangrove sediment microbial communities from Mai Po Nature Reserve Marshes in Hong Kong, China - Maipo_10	IDBA_UD	Mai Po Marshes at Hong Kong	22	114	3206632918
3300010413	Mangrove	Mangrove sediment microbial communities from Mai Po Nature Reserve Marshes in Hong Kong, China	n/a - released per JGI data release policy	None stated on IMG/M	Mangrove sediment microbial communities from Mai Po Nature Reserve Marshes in Hong Kong, China - Maipo_9	IDBA_UD	Mai Po Marshes at Hong Kong	22	114	3300161726
3300003332	Mangrove	Marine hydrothermal vent sediment microbial communities from Guaymas Basin, Gulf of California	n/a - released by JGI data releasing policy	None stated on IMG/M	Marine hydrothermal vent sediment microbial communities from Guaymas Basin, Gulf of California - Sample 1	IDBA_UD	Guyams Basin, Gulf of California, Pacific Ocean	27.01	-111.43	389261994
3300000118	Ocean	Marine microbial communities from chronically polluted sediments in four geographic locations	n/a - release date 2012-09-21	None stated on IMG/M	Marine microbial communities from chronically polluted sediments in Tierra del Fuego - site OR sample ARG 06_12.3m		OR site, Ushuaia Bay, Tierra del Fuego, Argentina	-54.8041	-68.2882	65605680
3300000119	Ocean	Marine microbial communities from chronically polluted sediments in four geographic locations	n/a - release date 2012-09-21	None stated on IMG/M	Marine microbial communities from chronically polluted sediments in Antarctica -King George Island site S1 sample ANT 01_9.5m		S1 site, Potter Cove, King George Island, Antarctic Peninsula	-62.2305	-58.6561	482644959
3300000120	Ocean	Marine microbial communities from chronically polluted sediments in four geographic locations	n/a - release date 2012-09-21	None stated on IMG/M	Marine microbial communities from chronically polluted sediments in Adventfjord, Norway - Svalbard Archipelago station 2 sample NOR 13_50m		Norway: Adventfjord, Svalbard Archipelago	78.2438	15.6561	127122681
3300000121	Ocean	Marine microbial communities from chronically polluted sediments in four geographic locations	n/a - release date 2012-09-21	None stated on IMG/M	Marine microbial communities from chronically polluted sediments in Tierra del Fuego - site MC sample ARG 03_11.3m		MC site, Ushuaia Bay, Tierra del Fuego, Argentina	-54.8109	-68.2955	153670253
3300000122	Ocean	Marine microbial communities from chronically polluted sediments in four geographic locations	n/a - release date 2012-09-21	None stated on IMG/M	Marine microbial communities from chronically polluted sediments in Tierra del Fuego - site OR sample ARG 04_12.3m		OR site, Ushuaia Bay, Tierra del Fuego, Argentina	-54.8041	-68.2882	90812053
3300000123	Ocean	Marine microbial communities from chronically polluted sediments in four geographic locations	n/a - release date 2012-09-21	None stated on IMG/M	Marine microbial communities from chronically polluted sediments in Antarctica - King George Island site S2 sample ANT 06_23.45m		S2 site, Potter Cove, King George Island, Antarctic Peninsula	-62.2319	-58.6551	87052102
3300000124	Ocean	Marine microbial communities from chronically polluted sediments in four geographic locations	n/a - release date 2012-09-21	None stated on IMG/M	Marine microbial communities from chronically polluted sediments in the Baltic Sea - site KBA sample SWE 12_21m		KBA site, Vaertahamnen, Baltic Sea, Sweden	59.3633	18.1192	421162879
3300000125	Ocean	Marine microbial communities from chronically polluted sediments in four geographic locations	n/a - release date 2012-09-21	None stated on IMG/M	Marine microbial communities from chronically polluted sediments in Tierra del Fuego - site MC sample ARG 01_11.3m		MC site, Ushuaia Bay, Tierra del Fuego, Argentina	-54.8109	-68.2955	49715675
3300000126	Ocean	Marine microbial communities from chronically polluted sediments in four geographic locations	n/a - release date 2012-09-21	None stated on IMG/M	Marine microbial communities from chronically polluted sediments in the Baltic Sea - site KBB sample SWE 26_20.5m		KBB site, Vaertahamnen, Baltic Sea, Sweden	59.3502	18.1078	192914623
3300000127	Ocean	Marine microbial communities from chronically polluted sediments in four geographic locations	n/a - release date 2012-09-21	None stated on IMG/M	Marine microbial communities from chronically polluted sediments in Adventfjord, Norway - Svalbard Archipelago station 1 sample NOR 05_45m		Norway: Adventfjord, Svalbard Archipelago	78.2372	15.6778	324203527
3300000128	Ocean	Marine microbial communities from chronically polluted sediments in four geographic locations	n/a - release date 2012-09-21	None stated on IMG/M	Marine microbial communities from chronically polluted sediments in Adventfjord, Norway : sample - Svalbard Archipelago station 1 sample NOR 08_45m		Norway: Adventfjord, Svalbard Archipelago	78.2372	15.6778	534177234
3300000129	Ocean	Marine microbial communities from chronically polluted sediments in four geographic locations	n/a - release date 2012-09-21	None stated on IMG/M	Marine microbial communities from chronically polluted sediments in Antarctica - King George Island site S2 sample ANT 04_23.45m		S2 site, Potter Cove, King George Island, Antarctic Peninsula	-62.2319	-58.6551	282842295
3300000130	Ocean	Marine microbial communities from chronically polluted sediments in four geographic locations	n/a - release date 2012-09-21	None stated on IMG/M	Marine microbial communities from chronically polluted sediments in Adventfjord, Norway - Svalbard Archipelago station 2 sample NOR 15_50m		Norway: Adventfjord, Svalbard Archipelago	78.2438	15.6561	614482412
3300000131	Ocean	Marine microbial communities from chronically polluted sediments in four geographic locations	n/a - release date 2012-09-21	None stated on IMG/M	Marine microbial communities from chronically polluted sediments in Tierra del Fuego - site MC sample ARG 02_11.3m		MC site, Ushuaia Bay, Tierra del Fuego, Argentina	-54.8109	-68.2955	57529379
3300000132	Ocean	Marine microbial communities from chronically polluted sediments in four geographic locations	n/a - release date 2012-09-21	None stated on IMG/M	Marine microbial communities from chronically polluted sediments in Antarctica - King George Island site S2 sample ANT 05_23.45m		S2 site, Potter Cove, King George Island, Antarctic Peninsula	-62.2319	-58.6551	194499958
3300000133	Ocean	Marine microbial communities from chronically polluted sediments in four geographic locations	n/a - release date 2012-09-21	None stated on IMG/M	Marine microbial communities from chronically polluted sediments in Adventfjord, Norway - Svalbard Archipelago station 1 sample NOR 02_45m		Norway: Adventfjord, Svalbard Archipelago	78.2372	15.6778	105310906
3300000134	Ocean	Marine microbial communities from chronically polluted sediments in four geographic locations	n/a - release date 2012-09-21	None stated on IMG/M	Marine microbial communities from chronically polluted sediments in the Baltic Sea - site KBA sample SWE 07_21m		KBA site, Vaertahamnen, Baltic Sea, Sweden	59.3633	18.1192	98592268
3300000135	Ocean	Marine microbial communities from chronically polluted sediments in four geographic locations	n/a - release date 2012-09-21	None stated on IMG/M	Marine microbial communities from chronically polluted sediments in Antarctica -King George Island site S1 sample ANT 03_9.5m		S1 site, Potter Cove, King George Island, Antarctic Peninsula	-62.2305	-58.6561	107809070
3300000136	Ocean	Marine microbial communities from chronically polluted sediments in four geographic locations	n/a - release date 2012-09-21	None stated on IMG/M	Marine microbial communities from chronically polluted sediments in Antarctica - King George Island site S1 sample ANT 02_9.5m		S1 site, Potter Cove, King George Island, Antarctic Peninsula	-62.2305	-58.6561	425245463
3300000241	Ocean	Marine microbial communities from chronically polluted sediments in four geographic locations	n/a - release date 2012-09-21	None stated on IMG/M	Marine microbial communities from chronically polluted sediments in the Baltic Sea - site KBB sample SWE 21_20.5m		KBB site, Vaertahamnen, Baltic Sea, Sweden	59.3502	18.1078	341240362
3300000242	Ocean	Marine microbial communities from chronically polluted sediments in four geographic locations	n/a - release date 2012-09-21	None stated on IMG/M	Marine microbial communities from chronically polluted sediments in Tierra del Fuego: Site OR sample ARG 05_12.3m		Ushuaia Bay, Tierra del Fuego, Argentina	-54.8109	-68.2955	273897218
3300000243	Ocean	Marine microbial communities from chronically polluted sediments in four geographic locations	n/a - release date 2012-09-21	None stated on IMG/M	Svalbard Archipelago station 2 sample NOR 18_50m		Norway: Adventfjord, Svalbard Archipelago	78.2438	15.6561	161365800
3300000792	Ocean	Marine microbial communities from chronically polluted sediments in four geographic locations	n/a - release date 2012-09-21	None stated on IMG/M	Marine microbial communities from chronically polluted sediments in the Baltic Sea - site KBA sample SWE 02_21m		KBA site, Vaertahamnen, Baltic Sea, Sweden	59.3633	18.1192	435329878
3300038338	Salt_marsh	Marine salt marsh sediment microbial communities from south of England	Unrestricted - from SRA, assembled by Nielsen et al.	None stated on IMG/M	Realigned salt marsh sediment microbial communities from Mersea Island, United Kingdom - W MIRM 2A	Custom JGI assembly, Nielsen et. al.	United Kingdom: Mersea Island	51.7968	0.921833	63988152
3300038339	Salt_marsh	Marine salt marsh sediment microbial communities from south of England	Unrestricted - from SRA, assembled by Nielsen et al.	None stated on IMG/M	Natural salt marsh sediment microbial communities from Mersea Island, United Kingdom - S MINM 1A	Custom JGI assembly, Nielsen et. al.	United Kingdom: Mersea Island	51.7972	0.920967	27362498
3300038340	Salt_marsh	Marine salt marsh sediment microbial communities from south of England	Unrestricted - from SRA, assembled by Nielsen et al.	None stated on IMG/M	Natural salt marsh sediment microbial communities from Mersea Island, United Kingdom - S MINM 3A	Custom JGI assembly, Nielsen et. al.	United Kingdom: Mersea Island	51.7972	0.920967	67691244
3300038368	Salt_marsh	Marine salt marsh sediment microbial communities from south of England	Unrestricted - from SRA, assembled by Nielsen et al.	None stated on IMG/M	Natural salt marsh sediment microbial communities from Mersea Island, United Kingdom - S MINM 2A	Custom JGI assembly, Nielsen et. al.	United Kingdom: Mersea Island	51.7972	0.920967	31378164
3300038626	Salt_marsh	Marine salt marsh sediment microbial communities from south of England	Unrestricted - from SRA, assembled by Nielsen et al.	None stated on IMG/M	Realigned salt marsh sediment microbial communities from Fingringhoe Range, United Kingdom - S FRRM 3A	Custom JGI assembly, Nielsen et. al.	United Kingdom: Fingringhoe Range	51.8302	0.9503	57101751
3300038627	Salt_marsh	Marine salt marsh sediment microbial communities from south of England	Unrestricted - from SRA, assembled by Nielsen et al.	None stated on IMG/M	Realigned salt marsh sediment microbial communities from Mersea Island, United Kingdom - S MIRM 1Ar	Custom JGI assembly, Nielsen et. al.	United Kingdom: Mersea Island	51.7968	0.921833	92615096
3300038684	Salt_marsh	Marine salt marsh sediment microbial communities from south of England	Unrestricted - from SRA, assembled by Nielsen et al.	None stated on IMG/M	Realigned salt marsh sediment microbial communities from Mersea Island, United Kingdom - S MIRM 2A	Custom JGI assembly, Nielsen et. al.	United Kingdom: Mersea Island	51.7968	0.921833	16356020
3300038685	Salt_marsh	Marine salt marsh sediment microbial communities from south of England	Unrestricted - from SRA, assembled by Nielsen et al.	None stated on IMG/M	Realigned salt marsh sediment microbial communities from Fingringhoe Range, United Kingdom - W FRRM 1A	Custom JGI assembly, Nielsen et. al.	United Kingdom: Fingringhoe Range	51.8302	0.9503	81479716
3300038686	Salt_marsh	Marine salt marsh sediment microbial communities from south of England	Unrestricted - from SRA, assembled by Nielsen et al.	None stated on IMG/M	Realigned salt marsh sediment microbial communities from Fingringhoe Range, United Kingdom - W FRRM 2A	Custom JGI assembly, Nielsen et. al.	United Kingdom: Fingringhoe Range	51.8302	0.9503	50226399
3300038687	Salt_marsh	Marine salt marsh sediment microbial communities from south of England	Unrestricted - from SRA, assembled by Nielsen et al.	None stated on IMG/M	Realigned salt marsh sediment microbial communities from Mersea Island, United Kingdom - W MIRM 3A	Custom JGI assembly, Nielsen et. al.	United Kingdom: Mersea Island	51.7968	0.921833	35227025
3300038688	Salt_marsh	Marine salt marsh sediment microbial communities from south of England	Unrestricted - from SRA, assembled by Nielsen et al.	None stated on IMG/M	Realigned salt marsh sediment microbial communities from Mersea Island, United Kingdom - W MIRM 1A	Custom JGI assembly, Nielsen et. al.	United Kingdom: Mersea Island	51.7968	0.921833	59890413
3300038689	Salt_marsh	Marine salt marsh sediment microbial communities from south of England	Unrestricted - from SRA, assembled by Nielsen et al.	None stated on IMG/M	Realigned salt marsh sediment microbial communities from Mersea Island, United Kingdom - S MIRM 1A	Custom JGI assembly, Nielsen et. al.	United Kingdom: Mersea Island	51.7968	0.921833	33939676
3300038690	Salt_marsh	Marine salt marsh sediment microbial communities from south of England	Unrestricted - from SRA, assembled by Nielsen et al.	None stated on IMG/M	Natural salt marsh sediment microbial communities from Abbotts Hall, United Kingdom - S AHNM 2B	Custom JGI assembly, Nielsen et. al.	United Kingdom: Abbotts Hall	51.7865	0.86085	24662310
3300038693	Salt_marsh	Marine salt marsh sediment microbial communities from south of England	Unrestricted - from SRA, assembled by Nielsen et al.	None stated on IMG/M	Natural salt marsh sediment microbial communities from Mersea Island, United Kingdom - W MINM 2A	Custom JGI assembly, Nielsen et. al.	United Kingdom: Mersea Island	51.7972	0.920967	40828726
3300038694	Salt_marsh	Marine salt marsh sediment microbial communities from south of England	Unrestricted - from SRA, assembled by Nielsen et al.	None stated on IMG/M	Natural salt marsh sediment microbial communities from Mersea Island, United Kingdom - W MINM 1A	Custom JGI assembly, Nielsen et. al.	United Kingdom: Mersea Island	51.7972	0.920967	35459696
3300038833	Salt_marsh	Marine salt marsh sediment microbial communities from south of England	Unrestricted - from SRA, assembled by Nielsen et al.	None stated on IMG/M	Natural salt marsh sediment microbial communities from Mersea Island, United Kingdom - Sp MINM 1A	Custom JGI assembly, Nielsen et. al.	United Kingdom: Mersea Island	51.7972	0.920967	71648612
3300038836	Salt_marsh	Marine salt marsh sediment microbial communities from south of England	Unrestricted - from SRA, assembled by Nielsen et al.	None stated on IMG/M	Natural salt marsh sediment microbial communities from Mersea Island, United Kingdom - Sp MINM 2A	Custom JGI assembly, Nielsen et. al.	United Kingdom: Mersea Island	51.7972	0.920967	29911471
3300038837	Salt_marsh	Marine salt marsh sediment microbial communities from south of England	Unrestricted - from SRA, assembled by Nielsen et al.	None stated on IMG/M	Natural salt marsh sediment microbial communities from Abbotts Hall, United Kingdom - S AHNM 1A	Custom JGI assembly, Nielsen et. al.	United Kingdom: Abbotts Hall	51.7865	0.86085	37141041
3300038839	Salt_marsh	Marine salt marsh sediment microbial communities from south of England	Unrestricted - from SRA, assembled by Nielsen et al.	None stated on IMG/M	Natural salt marsh sediment microbial communities from Abbotts Hall, United Kingdom - S AHNM 3A	Custom JGI assembly, Nielsen et. al.	United Kingdom: Abbotts Hall	51.7865	0.86085	68633131
3300038856	Salt_marsh	Marine salt marsh sediment microbial communities from south of England	Unrestricted - from SRA, assembled by Nielsen et al.	None stated on IMG/M	Realigned salt marsh sediment microbial communities from Abbotts Hall, United Kingdom - W AHRM 3A	Custom JGI assembly, Nielsen et. al.	United Kingdom: Abbotts Hall	51.7878	0.855517	62455084
3300038858	Salt_marsh	Marine salt marsh sediment microbial communities from south of England	Unrestricted - from SRA, assembled by Nielsen et al.	None stated on IMG/M	Natural salt marsh sediment microbial communities from Fingringhoe Range, United Kingdom - S FRNM 3A	Custom JGI assembly, Nielsen et. al.	United Kingdom: Fingringhoe Range	51.8318	0.9687	92327588
3300038947	Salt_marsh	Marine salt marsh sediment microbial communities from south of England	Unrestricted - from SRA, assembled by Nielsen et al.	None stated on IMG/M	Natural salt marsh sediment microbial communities from Mersea Island, United Kingdom - W MINM 3A	Custom JGI assembly, Nielsen et. al.	United Kingdom: Mersea Island	51.7972	0.920967	67580046
3300038948	Salt_marsh	Marine salt marsh sediment microbial communities from south of England	Unrestricted - from SRA, assembled by Nielsen et al.	None stated on IMG/M	Natural salt marsh sediment microbial communities from Abbotts Hall, United Kingdom - W AHNM 2A	Custom JGI assembly, Nielsen et. al.	United Kingdom: Abbotts Hall	51.7865	0.86085	80971243
3300038950	Salt_marsh	Marine salt marsh sediment microbial communities from south of England	Unrestricted - from SRA, assembled by Nielsen et al.	None stated on IMG/M	Natural salt marsh sediment microbial communities from Abbotts Hall, United Kingdom - W AHNM 3A	Custom JGI assembly, Nielsen et. al.	United Kingdom: Abbotts Hall	51.7865	0.86085	80685558
3300039146	Salt_marsh	Marine salt marsh sediment microbial communities from south of England	Unrestricted - from SRA, assembled by Nielsen et al.	None stated on IMG/M	Natural salt marsh sediment microbial communities from Fingringhoe Range, United Kingdom - W FRNM 3A	Custom JGI assembly, Nielsen et. al.	United Kingdom: Fingringhoe Range	51.8318	0.9687	38512729
3300039147	Salt_marsh	Marine salt marsh sediment microbial communities from south of England	Unrestricted - from SRA, assembled by Nielsen et al.	None stated on IMG/M	Natural salt marsh sediment microbial communities from Fingringhoe Range, United Kingdom - S FRNM 1A	Custom JGI assembly, Nielsen et. al.	United Kingdom: Fingringhoe Range	51.8302	0.9503	25448203
3300039148	Salt_marsh	Marine salt marsh sediment microbial communities from south of England	Unrestricted - from SRA, assembled by Nielsen et al.	None stated on IMG/M	Realigned salt marsh sediment microbial communities from Fingringhoe Range, United Kingdom - S FRRM 1A	Custom JGI assembly, Nielsen et. al.	United Kingdom: Fingringhoe Range	51.8302	0.9503	61290434
3300039149	Salt_marsh	Marine salt marsh sediment microbial communities from south of England	Unrestricted - from SRA, assembled by Nielsen et al.	None stated on IMG/M	Realigned salt marsh sediment microbial communities from Mersea Island, United Kingdom - Sp MIRM 1A	Custom JGI assembly, Nielsen et. al.	United Kingdom: Mersea Island	51.7968	0.921833	40007297
3300039163	Salt_marsh	Marine salt marsh sediment microbial communities from south of England	Unrestricted - from SRA, assembled by Nielsen et al.	None stated on IMG/M	Natural salt marsh sediment microbial communities from Fingringhoe Range, United Kingdom - S FRNM 2A	Custom JGI assembly, Nielsen et. al.	United Kingdom: Fingringhoe Range	51.8318	0.9687	54133343
3300039164	Salt_marsh	Marine salt marsh sediment microbial communities from south of England	Unrestricted - from SRA, assembled by Nielsen et al.	None stated on IMG/M	Natural salt marsh sediment microbial communities from Fingringhoe Range, United Kingdom - W FRNM 2A	Custom JGI assembly, Nielsen et. al.	United Kingdom: Fingringhoe Range	51.8318	0.9687	29408231
3300039183	Salt_marsh	Marine salt marsh sediment microbial communities from south of England	Unrestricted - from SRA, assembled by Nielsen et al.	None stated on IMG/M	Natural salt marsh sediment microbial communities from Fingringhoe Range, United Kingdom - W FRNM 1A	Custom JGI assembly, Nielsen et. al.	United Kingdom: Fingringhoe Range	51.8318	0.9687	65620565
2077657014	Ocean	Marine sediment archaeal communities from Santa Barbara Basin, CA, that are anaerobic and methane-oxidizing	n/a - release date 2010-10-27	None stated on IMG/M	Marine sediment archaeal communities from Santa Barbara Basin, CA, that are methane-oxidizing, sample 6-9 cm	Newbler v. 2.5	Santa Barbara Basin	34.21	-119.5	92521799
2077657018	Ocean	Marine sediment archaeal communities from Santa Barbara Basin, CA, that are anaerobic and methane-oxidizing	n/a - release date 2010-10-27	None stated on IMG/M	Marine sediment archaeal communities from Santa Barbara Basin, CA, that are methane-oxidizing, sample 0-3 cm	Newbler v. 2.5	Santa Barbara Basin	34.21	-119.5	202177532
2077657019	Ocean	Marine sediment archaeal communities from Santa Barbara Basin, CA, that are anaerobic and methane-oxidizing	n/a - release date 2010-10-27	None stated on IMG/M	Marine sediment archaeal communities from Santa Barbara Basin, CA, that are methane-oxidizing, sample 3-6 cm	Newbler v. 2.5	Santa Barbara Basin	34.21	-119.5	58173635
2084038021	Ocean	Marine sediment archaeal communities from Santa Barbara Basin, CA, that are anaerobic and methane-oxidizing	n/a - release date 2010-10-27	None stated on IMG/M	Marine sediment archaeal communities from Santa Barbara Basin, CA, that are methane-oxidizing, sample 9-12 cm	Newbler v. 2.5	Santa Barbara Basin	34.21	-119.5	90913355
2140918003	Ocean	Marine sediment archaeal communities from Santa Barbara Basin, CA, that are anaerobic and methane-oxidizing	n/a - release date 2010-10-27	None stated on IMG/M	Marine sediment archaeal communities from Santa Barbara Basin, CA, that are methane-oxidizing, sample 12-15 cm	Newbler v. 2.5	Santa Barbara Basin	34.21	-119.5	30097641
2140918004	Ocean	Marine sediment archaeal communities from Santa Barbara Basin, CA, that are anaerobic and methane-oxidizing	n/a - release date 2010-10-27	None stated on IMG/M	Marine sediment archaeal communities from Santa Barbara Basin, CA, that are methane-oxidizing, sample 15-18 cm	Newbler v. 2.5	Santa Barbara Basin	34.21	-119.5	21758522
3300000857	Ocean	Marine sediment archaeal communities from Santa Barbara Basin, CA, that are anaerobic and methane-oxidizing	n/a - release date 2010-10-27	None stated on IMG/M	Marine sediment archaeal communities from Santa Barbara Basin, CA, that are anaerobic and methane-oxidizing - ANME Fosmids Round 1		Santa Barbara Basin, California, USA	34.3874	-119.71	9673283
3300005782	Ocean_coastal	Marine sediment microbial communities from Aarhus Bay station M5, Denmark	n/a - released per JGI data release policy	None stated on IMG/M	Marine sediment microbial communities from Aarhus Bay station M5, Denmark - 125 cmbsf, PM3	IDBA	Aarhus Bay station M5	56.1056	10.4633	460126802
3300005820	Ocean_coastal	Marine sediment microbial communities from Aarhus Bay station M5, Denmark	n/a - released per JGI data release policy	None stated on IMG/M	Marine sediment microbial communities from Aarhus Bay station M5, Denmark - 75 cmbsf, PM2	IDBA	Aarhus Bay station M5	56.1056	10.4633	144103570
3300005821	Ocean_coastal	Marine sediment microbial communities from Aarhus Bay station M5, Denmark	n/a - released per JGI data release policy	None stated on IMG/M	Marine sediment microbial communities from Aarhus Bay station M5, Denmark - 25 cmbsf, PM1	IDBA	Aarhus Bay station M5	56.1056	10.4633	134451039
3300005822	Ocean_coastal	Marine sediment microbial communities from Aarhus Bay station M5, Denmark	n/a - released per JGI data release policy	None stated on IMG/M	Marine sediment microbial communities from Aarhus Bay station M5, Denmark - 25 cmbsf, MM1	IDBA	Aarhus Bay station M5	56.1056	10.4633	147481847
3300005823	Ocean_coastal	Marine sediment microbial communities from Aarhus Bay station M5, Denmark	n/a - released per JGI data release policy	None stated on IMG/M	Marine sediment microbial communities from Aarhus Bay station M5, Denmark - 75 cmbsf, MM2	IDBA	Aarhus Bay station M5	56.1056	10.4633	251116629
3300007871	Ocean_coastal	Marine sediment microbial communities from Aarhus Bay station M5, Denmark	n/a - released per JGI data release policy	None stated on IMG/M	Marine sediment microbial communities from Aarhus Bay station M5, Denmark - 75 cmbsf. Combined Assembly of MM2PM2	IDBA_UD	Aarhus Bay station M5	56.1056	10.4633	308191643
3300007900	Ocean_coastal	Marine sediment microbial communities from Aarhus Bay station M5, Denmark	n/a - released per JGI data release policy	None stated on IMG/M	Marine sediment microbial communities from Aarhus Bay station M5, Denmark - 25 cmbsf. Combined Assembly of MM1PM1	IDBA_UD	Aarhus Bay station M5	56.1056	10.4633	259751161
3300008516	Ocean_coastal	Marine sediment microbial communities from Aarhus Bay station M5, Denmark	n/a - released per JGI data release policy	None stated on IMG/M	Marine sediment microbial communities from Aarhus Bay station M5, Denmark - 125 cmbsf. Combined Assembly of MM3PM3	IDBA_UD	Aarhus Bay station M5	56.1056	10.4633	745297455
3300008517	Ocean_coastal	Marine sediment microbial communities from Aarhus Bay station M5, Denmark	n/a - released per JGI data release policy	None stated on IMG/M	Marine sediment microbial communities from Aarhus Bay station M5, Denmark - 175 cmbsf. Combined Assembly of Gp0128389 and Gp0131431 MM4PM4	IDBA_UD	Aarhus Bay station M5	56.1056	10.4633	739653389
3300003141	Ocean	Marine sediment microbial communities from deep subseafloor	n/a - Made public because these are downloaded from GenBank	https://doi.org/10.3389/fmicb.2014.00080	Marine sediment microbial communities from deep subseafloor of Shimokita Peninsula, Japan - 107 mbsf		Shimokita Peninsula, Japan, in Northwestern Pacific	41.1773	142.201	34967503
3300003142	Ocean	Marine sediment microbial communities from deep subseafloor	n/a - Made public because these are downloaded from GenBank	https://doi.org/10.3389/fmicb.2014.00080	Marine sediment microbial communities from deep subseafloor - Sample from 5.1 mbsf		Northwestern Pacific Ocean	41.1773	142.201	37446132
3300003143	Ocean	Marine sediment microbial communities from deep subseafloor	n/a - Made public because these are downloaded from GenBank	https://doi.org/10.3389/fmicb.2014.00080	Marine sediment microbial communities from deep subseafloor - Sample from 48.5 mbsf		Northwestern Pacific Ocean	41.1773	142.201	36847613
3300003144	Ocean	Marine sediment microbial communities from deep subseafloor	n/a - Made public because these are downloaded from GenBank	https://doi.org/10.3389/fmicb.2014.00080	Marine sediment microbial communities from deep subseafloor - Sample from 18.6 mbsf		Northwestern Pacific Ocean	41.1773	142.201	39626905
3300003145	Ocean	Marine sediment microbial communities from deep subseafloor	n/a - Made public because these are downloaded from GenBank	https://doi.org/10.3389/fmicb.2014.00080	Marine sediment microbial communities from deep subseafloor - Sample from 0.8 mbsf		Northwestern Pacific Ocean	41.1773	142.201	48697521
3300006227	Ocean	Marine sediment microbial communities from different distances from oil contamination, Gulf of Mexico	n/a - released per JGI data release policy	None stated on IMG/M	Marine sediment microbial communities, 10.1 km from oil contamination, ambient, Gulf of Mexico - BC101	idba_tran	Gulf of Mexico	28.3	-88.2	38890870
3300006228	Ocean	Marine sediment microbial communities from different distances from oil contamination, Gulf of Mexico	n/a - released per JGI data release policy	None stated on IMG/M	Marine sediment microbial communities, 0.7 km from oil contamination, elevated hydrocarbon, Gulf of Mexico - BC139	idba_tran	Gulf of Mexico	28.3	-88.2	26796652
3300006229	Ocean	Marine sediment microbial communities from different distances from oil contamination, Gulf of Mexico	n/a - released per JGI data release policy	None stated on IMG/M	Marine sediment microbial communities, 0.9 km from oil contamination, elevated hydrocarbon, Gulf of Mexico - BC143	idba_tran	Gulf of Mexico	28.3	-88.2	36826477
3300006230	Ocean	Marine sediment microbial communities from different distances from oil contamination, Gulf of Mexico	n/a - released per JGI data release policy	None stated on IMG/M	Marine sediment microbial communities, 15.1 km from oil contamination, ambient, Gulf of Mexico - BC155	idba_tran	Gulf of Mexico	28.3	-88.2	40049693
3300006231	Ocean	Marine sediment microbial communities from different distances from oil contamination, Gulf of Mexico	n/a - released per JGI data release policy	None stated on IMG/M	Marine sediment microbial communities, 2.7 km from oil contamination, elevated hydrocarbon, Gulf of Mexico - BC278	idba_tran	Gulf of Mexico	28.3	-88.2	25472622
3300006232	Ocean	Marine sediment microbial communities from different distances from oil contamination, Gulf of Mexico	n/a - released per JGI data release policy	None stated on IMG/M	Marine sediment microbial communities, 0.5 km from oil contamination,elevated hydrocarbon, Gulf of Mexico - BC315	idba_tran	Gulf of Mexico	28.3	-88.2	24407073
3300006233	Ocean	Marine sediment microbial communities from different distances from oil contamination, Gulf of Mexico	n/a - released per JGI data release policy	None stated on IMG/M	Marine sediment microbial communities, 0.3 km from oil contamination, elevated hydrocarbon, Gulf of Mexico - BC331	idba_tran	Gulf of Mexico	28.3	-88.2	33148937
3300006234	Ocean	Marine sediment microbial communities from different distances from oil contamination, Gulf of Mexico	n/a - released per JGI data release policy	None stated on IMG/M	Marine sediment microbial communities, 1.1 km from oil contamination, elevated hydrocarbon, Gulf of Mexico - BC366	idba_tran	Gulf of Mexico	28.3	-88.2	47250031
3300006235	Ocean	Marine sediment microbial communities from different distances from oil contamination, Gulf of Mexico	n/a - released per JGI data release policy	None stated on IMG/M	Marine sediment microbial communities, 33.9 km from oil contamination, ambient, Gulf of Mexico - BC463	idba_tran	Gulf of Mexico	28.3	-88.2	53400653
3300006236	Ocean	Marine sediment microbial communities from different distances from oil contamination, Gulf of Mexico	n/a - released per JGI data release policy	None stated on IMG/M	Marine sediment microbial communities, 0.6 km from oil contamination, elevated hydrocarbon, Gulf of Mexico- BC350	idba_tran	Gulf of Mexico	28.3	-88.2	24269647
3300006240	Ocean	Marine sediment microbial communities from different distances from oil contamination, Gulf of Mexico	n/a - released per JGI data release policy	None stated on IMG/M	Marine sediment microbial communities, about 1 km from oil contamination, maybe ambient, Gulf of Mexico - BC120	idba_tran	Gulf of Mexico	28.3	-88.2	31909919
3300003443	Ocean_coastal	Marine sediment microbial communities from Douglas Channel, Canada, that are oil-degrading	n/a - released per JGI data release policy	None stated on IMG/M	Marine sediment microbial communities from Douglas Channel, Canada, that are oil-degrading - Sample S3-DC01C		Douglas Channel, British Columbia, Canada	53.6667	-129.133	15890956
3300003445	Ocean_coastal	Marine sediment microbial communities from Douglas Channel, Canada, that are oil-degrading	n/a - released per JGI data release policy	None stated on IMG/M	Marine sediment microbial communities from Douglas Channel, Canada, that are oil-degrading - Sample S11-DC09B		Douglas Channel, British Columbia, Canada	53.6667	-129.133	22707719
3300003446	Ocean_coastal	Marine sediment microbial communities from Douglas Channel, Canada, that are oil-degrading	n/a - released per JGI data release policy	None stated on IMG/M	Marine sediment microbial communities from Douglas Channel, Canada, that are oil-degrading - Sample S18-KH04C		Douglas Channel, British Columbia, Canada	53.6667	-129.133	30334332
3300003447	Ocean_coastal	Marine sediment microbial communities from Douglas Channel, Canada, that are oil-degrading	n/a - released per JGI data release policy	None stated on IMG/M	Marine sediment microbial communities from Douglas Channel, Canada that are oil-degrading - Sample S1-DC01A		Douglas Channel, British Columbia, Canada	53.6667	-129.133	28687449
3300003448	Ocean_coastal	Marine sediment microbial communities from Douglas Channel, Canada, that are oil-degrading	n/a - released per JGI data release policy	None stated on IMG/M	Marine sediment microbial communities from Douglas Channel, Canada, that are oil-degrading - Sample S15-SC02C		Douglas Channel, British Columbia, Canada	53.6667	-129.133	29204521
3300003449	Ocean_coastal	Marine sediment microbial communities from Douglas Channel, Canada, that are oil-degrading	n/a - released per JGI data release policy	None stated on IMG/M	Marine sediment microbial communities from Douglas Channel, Canada, that are oil-degrading - Sample S9-DC07C		Douglas Channel, British Columbia, Canada	53.6667	-129.133	29027271
3300003450	Ocean_coastal	Marine sediment microbial communities from Douglas Channel, Canada, that are oil-degrading	n/a - released per JGI data release policy	None stated on IMG/M	Marine sediment microbial communities from Douglas Channel, Canada, that are oil-degrading - Sample S7-DC07A		Douglas Channel, British Columbia, Canada	53.6667	-129.133	35322702
3300003451	Ocean_coastal	Marine sediment microbial communities from Douglas Channel, Canada, that are oil-degrading	n/a - released per JGI data release policy	None stated on IMG/M	Marine sediment microbial communities from Douglas Channel, Canada, that are oil-degrading - Sample S6-DC05C		Douglas Channel, British Columbia, Canada	53.6667	-129.133	39393659
3300003452	Ocean_coastal	Marine sediment microbial communities from Douglas Channel, Canada, that are oil-degrading	n/a - released per JGI data release policy	None stated on IMG/M	Marine sediment microbial communities from Douglas Channel, Canada, that are oil-degrading - Sample S10-DC09A		Douglas Channel, British Columbia, Canada	53.6667	-129.133	40278036
3300003454	Ocean_coastal	Marine sediment microbial communities from Douglas Channel, Canada, that are oil-degrading	n/a - released per JGI data release policy	None stated on IMG/M	Marine sediment microbial communities from Douglas Channel, Canada, that are oil-degrading - Sample S5-DC05B		Douglas Channel, British Columbia, Canada	53.6667	-129.133	49265220
3300003455	Ocean_coastal	Marine sediment microbial communities from Douglas Channel, Canada, that are oil-degrading	n/a - released per JGI data release policy	None stated on IMG/M	Marine sediment microbial communities from Douglas Channel, Canada, that are oil-degrading - Sample S16-KH04A		Douglas Channel, British Columbia, Canada	53.6667	-129.133	50593188
3300003456	Ocean_coastal	Marine sediment microbial communities from Douglas Channel, Canada, that are oil-degrading	n/a - released per JGI data release policy	None stated on IMG/M	Marine sediment microbial communities from Douglas Channel, Canada, that are oil-degrading - Sample S17-KH04B		Douglas Channel, British Columbia, Canada	53.6667	-129.133	51984049
3300003457	Ocean_coastal	Marine sediment microbial communities from Douglas Channel, Canada, that are oil-degrading	n/a - released per JGI data release policy	None stated on IMG/M	Marine sediment microbial communities from Douglas Channel, Canada, that are oil-degrading - Sample S12-DC09C		Douglas Channel, British Columbia, Canada	53.6667	-129.133	52589680
3300003458	Ocean_coastal	Marine sediment microbial communities from Douglas Channel, Canada, that are oil-degrading	n/a - released per JGI data release policy	None stated on IMG/M	Marine sediment microbial communities from Douglas Channel, Canada, that are oil-degrading - Sample S4-DC05A		Douglas Channel, British Columbia, Canada	53.6667	-129.133	54900500
3300003459	Ocean_coastal	Marine sediment microbial communities from Douglas Channel, Canada, that are oil-degrading	n/a - released per JGI data release policy	None stated on IMG/M	Marine sediment microbial communities from Douglas Channel, Canada, that are oil-degrading - Sample S14-SC02B		Douglas Channel, British Columbia, Canada	53.6667	-129.133	57718459
3300003460	Ocean_coastal	Marine sediment microbial communities from Douglas Channel, Canada, that are oil-degrading	n/a - released per JGI data release policy	None stated on IMG/M	Marine sediment microbial communities from Douglas Channel, Canada, that are oil-degrading - Sample S2-DC01B		Douglas Channel, British Columbia, Canada	53.6667	-129.133	64079668
3300003462	Ocean_coastal	Marine sediment microbial communities from Douglas Channel, Canada, that are oil-degrading	n/a - released per JGI data release policy	None stated on IMG/M	Marine sediment microbial communities from Douglas Channel, Canada, that are oil-degrading - Sample S13-SC02A		Douglas Channel, British Columbia, Canada	53.6667	-129.133	89228001
3300003464	Ocean_coastal	Marine sediment microbial communities from Douglas Channel, Canada, that are oil-degrading	n/a - released per JGI data release policy	None stated on IMG/M	Marine sediment microbial communities from Douglas Channel, Canada, that are oil-degrading - Sample S8-DC07B		Douglas Channel, British Columbia, Canada	53.6667	-129.133	87998804
2166559003	Ocean_coastal	Marine sediment microbial communities from Little Sippewissett, Falmouth, MA, that are multicellular and magnetotactic	n/a - released per JGI data release policy	None stated on IMG/M	MMB 454-1	Geneious	Little Sippewissett, Falmouth, MA	41.5759	-70.6358	12769521
2166559004	Ocean_coastal	Marine sediment microbial communities from Little Sippewissett, Falmouth, MA, that are multicellular and magnetotactic	n/a - released per JGI data release policy	None stated on IMG/M	MMB 454-1	Geneious	Little Sippewissett, Falmouth, MA	41.5759	-70.6358	1413114
2199352007	Ocean_coastal	Marine sediment microbial communities from Little Sippewissett, Falmouth, MA, that are multicellular and magnetotactic - full plate	n/a - released per JGI data release policy	None stated on IMG/M	MMB	CAMERA	USA: Maryland: Natonal Institute of Health	39.0043	-77.1012	4908717
3300039098	Methane_seep	Marine sediment microbial communities from methane seep in Hydrate Ridge North, Pacific Ocean	Unrestricted - from SRA, assembled by Nielsen et al.	None stated on IMG/M	Marine sediment microbial communities from methane seep in Hydrate Ridge North, Pacific Ocean - 5579	Custom JGI assembly, Nielsen et. al.	Pacific Ocean: Hydrate Ridge North	44.6695	-125.098	302203013
3300009124	Methane_seep	Marine sediment microbial communities from methane seeps within Hudson Canyon, US Atlantic Margin	n/a - released per JGI data release policy	None stated on IMG/M	Marine sediment microbial communities from methane seeps within Hudson Canyon, US Atlantic Margin - Hudson Canyon PC-16 72 cmbsf	MetaSpades	Hudson Canyon, US Atlantic Margin	39.5434	-72.3998	1629719934
3300009134	Methane_seep	Marine sediment microbial communities from methane seeps within Hudson Canyon, US Atlantic Margin	n/a - released per JGI data release policy	None stated on IMG/M	Marine sediment microbial communities from methane seeps on Chincoteague Slope, US Atlantic Margin - Chincoteague Slope PC-6 397 cmbsf	MetaSPAdes	Chincoteague Slope, US Atlantic Margin	37.5352	-74.2979	34781195
3300009135	Methane_seep	Marine sediment microbial communities from methane seeps within Hudson Canyon, US Atlantic Margin	n/a - released per JGI data release policy	None stated on IMG/M	Marine sediment microbial communities from methane seeps within Hudson Canyon, US Atlantic Margin - Hudson Canyon PC-16 382 cmbsf	MetaSPAdes	Hudson Canyon, US Atlantic Margin	39.5434	-72.3998	1736807415
3300009136	Methane_seep	Marine sediment microbial communities from methane seeps within Hudson Canyon, US Atlantic Margin	n/a - released per JGI data release policy	None stated on IMG/M	Marine sediment microbial communities from methane seeps within Hudson Canyon, US Atlantic Margin - Hudson Canyon PC-16 82 cmbsf	MetaSPAdes	Hudson Canyon, US Atlantic Margin	39.5434	-72.3998	1452667645
3300009379	Methane_seep	Marine sediment microbial communities from methane seeps within Hudson Canyon, US Atlantic Margin	n/a - released per JGI data release policy	None stated on IMG/M	Marine sediment microbial communities from methane seeps within Baltimore Canyon, US Atlantic Margin - Baltimore Canyon MUC-11 1 cmbsf	MetaSPAdes	Baltimore Canyon, US Atlantic Margin	38.0502	-73.8219	458512762
3300009492	Methane_seep	Marine sediment microbial communities from methane seeps within Hudson Canyon, US Atlantic Margin	n/a - released per JGI data release policy	None stated on IMG/M	Marine sediment microbial communities from Chincoteague Deepwater methane seep, US Atlantic Margin - Chincoteague Seep MUC-5 6-8 cmbsf	MetaSPAdes	US Atlantic Margin	37.5409	-74.1021	499852515
3300009494	Methane_seep	Marine sediment microbial communities from methane seeps within Hudson Canyon, US Atlantic Margin	n/a - released per JGI data release policy	None stated on IMG/M	Marine sediment microbial communities from Chincoteague Deepwater methane seep, US Atlantic Margin - Chincoteague Seep MUC-5 12-14 cmbsf	MetaSPAdes	Chincoteague Seep, US Atlantic Margin	37.5409	-74.1021	1303108002
3300010389	Methane_seep	Marine sediment microbial communities from methane seeps within Hudson Canyon, US Atlantic Margin	n/a - released per JGI data release policy	None stated on IMG/M	Marine sediment microbial communities from methane seeps within Baltimore Canyon, US Atlantic Margin - Baltimore Canyon MUC-11 12-14 cmbsf	MetaSPAdes	Baltimore Canyon, US Atlantic Margin	38.0502	-73.8219	1465198058
3300029826	Ocean_coastal	Marine sediment microbial communities from New Orleans, USA to study impact of Deep Water Horizon explosion	n/a - released	None stated on IMG/M	Marine sediment microbial communities from Jimmy Bay, New Orleans, USA to study impact of Deep Water Horizon explosion - N0247	Custom JGI assembly, Nielsen et. al.	USA: Bay Jimmy	29.44	-89.903	299701242
3300029827	Ocean_coastal	Marine sediment microbial communities from New Orleans, USA to study impact of Deep Water Horizon explosion	n/a - released	None stated on IMG/M	Marine sediment microbial communities from Barataria Bay, New Orleans, USA to study impact of Deep Water Horizon explosion - M1047	Custom JGI assembly, Nielsen et. al.	USA: Barataria Bay	29.468	-89.882	574463394
3300038309	Ocean_coastal	Marine sediment microbial communities from New Orleans, USA to study impact of Deep Water Horizon explosion	Unrestricted - from SRA, assembled by Nielsen et al.	None stated on IMG/M	Marine sediment microbial communities from Barataria Bay, New Orleans, USA to study impact of Deep Water Horizon explosion - O9803rep	Custom JGI assembly, Nielsen et. al.	USA: Barataria Bay	29.456	-89.883	212607576
3300038310	Ocean_coastal	Marine sediment microbial communities from New Orleans, USA to study impact of Deep Water Horizon explosion	Unrestricted - from SRA, assembled by Nielsen et al.	None stated on IMG/M	Marine sediment microbial communities from Barataria Bay, New Orleans, USA to study impact of Deep Water Horizon explosion - M1117	Custom JGI assembly, Nielsen et. al.	USA: Barataria Bay	29.463	-89.88	113015115
3300038311	Ocean_coastal	Marine sediment microbial communities from New Orleans, USA to study impact of Deep Water Horizon explosion	Unrestricted - from SRA, assembled by Nielsen et al.	None stated on IMG/M	Marine sediment microbial communities from Barataria Bay, New Orleans, USA to study impact of Deep Water Horizon explosion - N3382	Custom JGI assembly, Nielsen et. al.	USA: Barataria Bay	29.463	-89.88	127366432
3300038332	Ocean_coastal	Marine sediment microbial communities from New Orleans, USA to study impact of Deep Water Horizon explosion	Unrestricted - from SRA, assembled by Nielsen et al.	None stated on IMG/M	Marine sediment microbial communities from Barataria Bay, New Orleans, USA to study impact of Deep Water Horizon explosion - O9605rep	Custom JGI assembly, Nielsen et. al.	USA: Barataria Bay	29.47	-89.925	225984259
3300010931	Ocean	Marine sediment microbial communities from North Pond, Atlantic Mid-Ocean Ridge.	n/a - released per JGI data release policy	None stated on IMG/M	Marine sediment microbial communities from North Pond, Atlantic Mid-Ocean Ridge - NP_U1383E_lower_OATZ	SPAdes	North Pond, Atlantic Ocean	22.8	-46.05	101693936
3300010933	Ocean	Marine sediment microbial communities from North Pond, Atlantic Mid-Ocean Ridge.	n/a - released per JGI data release policy	None stated on IMG/M	Marine sediment microbial communities from North Pond, Atlantic Mid-Ocean Ridge - NP_1383E	SPAdes	North Atlantic Ocean	22.8	-46.05	120321168
3300010939	Ocean	Marine sediment microbial communities from North Pond, Atlantic Mid-Ocean Ridge.	n/a - released per JGI data release policy	None stated on IMG/M	Marine sediment microbial communities from North Pond, Atlantic Mid-Ocean Ridge - NP_1384A	SPAdes	North Pond, Atlantic Ocean	22.81	-46.09	69278125
3300008062	Hydrothermal_vent	Marine sediment microbial communities from shallow-sea hydrothermal vent, Milos, Greece	n/a - released per JGI data release policy	None stated on IMG/M	Marine sediment microbial communities from shallow-sea hydrothermal vent, Milos, Greece - SG7	IDBA-UD	Milos, Greece	36.6749	24.5209	121466297
3300008466	Hydrothermal_vent	Marine sediment microbial communities from shallow-sea hydrothermal vent, Milos, Greece	n/a - released per JGI data release policy	None stated on IMG/M	Marine sediment microbial communities from shallow-sea hydrothermal vent, Milos, Greece - WM7	IDBA-UD	Milos, Greece	36.6749	24.5209	13680492
3300008469	Hydrothermal_vent	Marine sediment microbial communities from shallow-sea hydrothermal vent, Milos, Greece	n/a - released per JGI data release policy	None stated on IMG/M	Marine sediment microbial communities from shallow-sea hydrothermal vent, Milos, Greece - WM1	IDBA-UD	Milos, Greece	36.6749	24.5209	722966813
3300000718	Ocean_coastal	Marine sediment microbial communities from Shelf off Concepcion, Chile	n/a - released per JGI data release policy	None stated on IMG/M	Thioploca araucaea microbial mats	Newbler 2.6	Concepcion, Chile	-36.6083	-73.01	6226717
3300005588	Ocean_coastal	Marine sediment microbial communities from the Atlantic coast under amendment with organic carbon and nitrate	Unrestricted	None stated on IMG/M	Marine sediment microbial communities from the Atlantic coast under amendment with organic carbon and nitrate - tdDd47.1	MEGAHIT v. MEGAHIT v0.2.0	Atlantic Coast			1795291386
3300005589	Ocean_coastal	Marine sediment microbial communities from the Atlantic coast under amendment with organic carbon and nitrate	Unrestricted	None stated on IMG/M	Marine sediment microbial communities from the Atlantic coast under amendment with organic carbon and nitrate - tdDd47.2	MEGAHIT v. MEGAHIT v0.2.0	Atlantic Coast			1928875857
3300005590	Ocean_coastal	Marine sediment microbial communities from the Atlantic coast under amendment with organic carbon and nitrate	Unrestricted	None stated on IMG/M	Marine sediment microbial communities from the Atlantic coast under amendment with organic carbon and nitrate - tdAd47.2	MEGAHIT v. MEGAHIT v0.2.0	Atlantic Coast			2176752473
3300005600	Ocean_coastal	Marine sediment microbial communities from the Atlantic coast under amendment with organic carbon and nitrate	Unrestricted	None stated on IMG/M	Marine sediment microbial communities from the Atlantic coast under amendment with organic carbon and nitrate - tdAd47.1	MEGAHIT v. MEGAHIT v0.2.0	Atlantic Coast			1822753805
3300005601	Ocean_coastal	Marine sediment microbial communities from the Atlantic coast under amendment with organic carbon and nitrate	Unrestricted	None stated on IMG/M	Marine sediment microbial communities from the Atlantic coast under amendment with organic carbon and nitrate - tdAd00.1	MEGAHIT v. MEGAHIT v0.2.0	Atlantic Coast			1532583626
3300005609	Ocean_coastal	Marine sediment microbial communities from the Atlantic coast under amendment with organic carbon and nitrate	Unrestricted	None stated on IMG/M	Marine sediment microbial communities from the Atlantic coast under amendment with organic carbon and nitrate - tdDd00.1	MEGAHIT v. MEGAHIT v0.2.0	Atlantic Coast			1478705300
3300005612	Ocean_coastal	Marine sediment microbial communities from the Atlantic coast under amendment with organic carbon and nitrate	Unrestricted	None stated on IMG/M	Marine sediment microbial communities from the Atlantic coast under amendment with organic carbon and nitrate - tdAd00.2	MEGAHIT v. MEGAHIT v0.2.0	Atlantic Coast			1882953805
3300005920	Ocean_coastal	Marine sediment microbial communities from the Atlantic coast under amendment with organic carbon and nitrate	Unrestricted	None stated on IMG/M	Marine sediment microbial communities from the Atlantic coast under amendment with organic carbon and nitrate - tdDd00.2	MEGAHIT v. MEGAHIT v0.2.0	Atlantic Coast			1558638933
2044078013	Methane_seep	Marine sediment microbial communities from the Eel River Basin, Pacific Ocean, containing methane-oxidizing consortia	n/a - released per JGI data release policy	https://doi.org/10.1073/pnas.0711303105	Marine sediment microbial communities from the Eel River Basin, Pacific Ocean, containing methane-oxidizing consortia - ANME2c_1rp		Eel River Basin, California, USA	40.747	-123.87	25907622
2044078014	Methane_seep	Marine sediment microbial communities from the Eel River Basin, Pacific Ocean, containing methane-oxidizing consortia	n/a - released per JGI data release policy	https://doi.org/10.1073/pnas.0711303105	Marine sediment microbial communities from the Eel River Basin, Pacific Ocean, containing methane-oxidizing consortia - ANME2c_2rp		Eel River Basin, California, USA	40.747	-123.87	21917627
3300002231	Hydrothermal_vent	Marine sediment microbial communities from the Hellenic Volcanic Arc	n/a - Released for the publication	None stated on IMG/M	Marine sediment microbial communities from Santorini caldera mats, Greece - red mat	Newbler and/or Velvet	Santorini caldera, Greece	36.5	25.45	3305188083
3300002242	Hydrothermal_vent	Marine sediment microbial communities from the Hellenic Volcanic Arc	n/a - Released for the publication	None stated on IMG/M	Marine sediment microbial communities from Kolumbo Volcano mats, Greece - white/grey mat	Newbler and/or Velvet	Kolumbo Volcano, Greece	36.5	25.45	1445071903
2199352009	Estuary	Marine sediment microbial communities from the Peru Margin, Gulf of Mexico and South Pacific Gyre	n/a - release date 2011-12-16	None stated on IMG/M	Marine subseafloor sediment microbial communities, sample from White Oak River Estuary, NC, USA 14E	SOAPdenovo, Newbler, Minimus2	White Oak River Estuary, North Carolina, subseafloor sediments from , Sample 14E; 24 centimeters below seafloor	34.6903	-77.1066	22398301
3300001706	Estuary	Marine sediment microbial communities from White Oak River estuary, North Carolina	n/a - Released by Nikos bc they passed the 6 month embargo date	https://doi.org/10.1038/ismej.2015.233	Marine sediment microbial communities from White Oak River estuary, North Carolina - WOR-3-8_10		White Oak River estuary, North Carolina, USA	34.6402	-77.1094	101540249
3300001751	Estuary	Marine sediment microbial communities from White Oak River estuary, North Carolina	n/a - Released by Nikos bc they passed the 6 month embargo date	https://doi.org/10.1038/ismej.2015.234	Marine sediment microbial communities from White Oak River estuary, North Carolina - WOR-2-30_32		White Oak River estuary, North Carolina, USA	34.6402	-77.1094	558305947
3300001752	Estuary	Marine sediment microbial communities from White Oak River estuary, North Carolina	n/a - Released by Nikos bc they passed the 6 month embargo date	https://doi.org/10.1038/ismej.2015.235	Marine sediment microbial communities from White Oak River estuary, North Carolina - WOR-1-36_30		White Oak River estuary, North Carolina, USA	34.6402	-77.1094	546713840
3300001753	Estuary	Marine sediment microbial communities from White Oak River estuary, North Carolina	n/a - Released by Nikos bc they passed the 6 month embargo date	https://doi.org/10.1038/ismej.2015.236	Marine sediment microbial communities from White Oak River estuary, North Carolina - WOR-3-24_28		White Oak River estuary, North Carolina, USA	34.6402	-77.1094	719684507
3300001854	Estuary	Marine sediment microbial communities from White Oak River estuary, North Carolina	n/a - Released by Nikos bc they passed the 6 month embargo date	https://doi.org/10.1038/ismej.2015.237	Marine sediment microbial communities from White Oak River estuary, North Carolina - WOR-1-52-54		White Oak River estuary, North Carolina, USA	34.6478	-77.1112	930812755
3300001855	Estuary	Marine sediment microbial communities from White Oak River estuary, North Carolina	n/a - Released by Nikos bc they passed the 6 month embargo date	https://doi.org/10.1038/ismej.2015.238	Marine sediment microbial communities from White Oak River estuary, North Carolina - WOR-2-8_12		White Oak River estuary, North Carolina, USA	34.6402	-77.1094	303084940
3300002052	Estuary	Marine sediment microbial communities from White Oak River estuary, North Carolina	n/a - Released by Nikos bc they passed the 6 month embargo date	https://doi.org/10.1038/ismej.2015.239	Marine sediment microbial communities from White Oak River estuary, North Carolina - WOR-1-36_30		White Oak River estuary, North Carolina, USA	34.6402	-77.1094	406438721
3300002053	Estuary	Marine sediment microbial communities from White Oak River estuary, North Carolina	n/a - Released by Nikos bc they passed the 6 month embargo date	https://doi.org/10.1038/ismej.2015.240	Marine sediment microbial communities from White Oak River estuary, North Carolina - WOR_SMTZ		White Oak River estuary, North Carolina, USA	34.6478	-77.1112	799007063
3300037234	Ocean_coastal	Marine sediment microbial communities off the coast of San Francisco, CA, United States	Restricted - get permission from aparada@stanford.edu	None stated on IMG/M	Marine sediment microbial communities off the coast of San Francisco, CA, United States - OC_3000m_C5_15cm20cm	metaspades v. 3.13.0	USA: California	36.799	-121.026	924549004
3300037245	Ocean_coastal	Marine sediment microbial communities off the coast of San Francisco, CA, United States	Restricted - get permission from aparada@stanford.edu	None stated on IMG/M	Marine sediment microbial communities off the coast of San Francisco, CA, United States - OC_3500m_C2_20cm25cm	metaspades v. 3.13.0	USA: California	36.6077	-122.62	1706825064
3300037246	Ocean_coastal	Marine sediment microbial communities off the coast of San Francisco, CA, United States	Restricted - get permission from aparada@stanford.edu	None stated on IMG/M	Marine sediment microbial communities off the coast of San Francisco, CA, United States - OC_4000m_C2_20cm25cm	metaspades v. 3.13.0	USA: California	36.1948	-122.038	1352207121
3300037247	Ocean_coastal	Marine sediment microbial communities off the coast of San Francisco, CA, United States	Restricted - get permission from aparada@stanford.edu	None stated on IMG/M	Marine sediment microbial communities off the coast of San Francisco, CA, United States - OC_4500m_C5_20cm25cm	metaspades v. 3.13.0	USA: California	35.689	-123.078	1574504789
3300037450	Ocean_coastal	Marine sediment microbial communities off the coast of San Francisco, CA, United States	Restricted - get permission from aparada@stanford.edu	None stated on IMG/M	Marine sediment microbial communities off the coast of San Francisco, CA, United States - OC_100m_C4_0cm5cm	metaspades v. 3.13.0	USA: California	37.1343	-121.456	1290204649
3300037459	Ocean_coastal	Marine sediment microbial communities off the coast of San Francisco, CA, United States	Restricted - get permission from aparada@stanford.edu	None stated on IMG/M	Marine sediment microbial communities off the coast of San Francisco, CA, United States - OC_4500m_C5_0cm5cm	metaspades v. 3.13.0	USA: California	35.689	-123.078	1514605587
3300037460	Ocean_coastal	Marine sediment microbial communities off the coast of San Francisco, CA, United States	Restricted - get permission from aparada@stanford.edu	None stated on IMG/M	Marine sediment microbial communities off the coast of San Francisco, CA, United States - OC_2000m_C6_10cm15cm	metaspades v. 3.13.0	USA: California	36.9138	-121.159	1450975554
3300037480	Ocean_coastal	Marine sediment microbial communities off the coast of San Francisco, CA, United States	Restricted - get permission from aparada@stanford.edu	None stated on IMG/M	Marine sediment microbial communities off the coast of San Francisco, CA, United States - OC_500m_C5_10cm15cm	metaspades v. 3.13.0	USA: California	37.0366	-121.299	1066313711
3300037489	Ocean_coastal	Marine sediment microbial communities off the coast of San Francisco, CA, United States	Restricted - get permission from aparada@stanford.edu	None stated on IMG/M	Marine sediment microbial communities off the coast of San Francisco, CA, United States - OC_500m_C5_0cm2cm	metaspades v. 3.13.0	USA: California	37.0366	-121.299	1899017338
3300037521	Ocean_coastal	Marine sediment microbial communities off the coast of San Francisco, CA, United States	Restricted - get permission from aparada@stanford.edu	None stated on IMG/M	Marine sediment microbial communities off the coast of San Francisco, CA, United States - OC_3500m_C2_0cm2cm	metaspades v. 3.13.0	USA: California	36.6077	-122.62	1530985799
3300037540	Ocean_coastal	Marine sediment microbial communities off the coast of San Francisco, CA, United States	Restricted - get permission from aparada@stanford.edu	None stated on IMG/M	Marine sediment microbial communities off the coast of San Francisco, CA, United States - OC_100m_C4_20cm25cm	metaspades v. 3.13.0	USA: California	37.1343	-121.456	1978346366
3300037835	Ocean_coastal	Marine sediment microbial communities off the coast of San Francisco, CA, United States	Restricted - get permission from aparada@stanford.edu	None stated on IMG/M	Marine sediment microbial communities off the coast of San Francisco, CA, United States - OC_3000m_C1_0cm	metaspades v. 3.13.0	USA: California	36.799	-121.026	1327958257
3300038548	Ocean_coastal	Marine sediment microbial communities off the coast of San Francisco, CA, United States	Restricted - get permission from aparada@stanford.edu	None stated on IMG/M	Marine sediment microbial communities off the coast of San Francisco, CA, United States - OC_4000m_C2_0cm5cm	metaspades v. 3.13.0	USA: California	36.1948	-122.038	2973718727
3300038629	Ocean_coastal	Marine sediment microbial communities off the coast of San Francisco, CA, United States	Restricted - get permission from aparada@stanford.edu	None stated on IMG/M	Marine sediment microbial communities off the coast of San Francisco, CA, United States - OC_3000m_C5_0cm2cm	metaspades v. 3.13.0	USA: California	36.799	-121.026	2746591073
3300041402	Ocean_coastal	Marine sediment microbial communities off the coast of San Francisco, CA, United States	Restricted - get permission from aparada@stanford.edu	None stated on IMG/M	Marine sediment microbial communities off the coast of San Francisco, CA, United States - OC_3000m_C1_20cm	metaspades v. 3.14.1	USA: California	36.799	-121.026	1371813889
3300005253	Ocean	Marine sediment microbial community from Loki's castle, Arctic Ocean	n/a - released per Natalia: IMGSUPP-1553	https://doi.org/10.1038/nature14447	Marine sediment microbial community near Loki's castle	Spades 3.5	Loki's castle hydrothermal vent	73.7632	8.464	361409001
3300005663	Ocean	Marine sediment microbial community from Loki's castle, Arctic Ocean	n/a - released per Natalia: IMGSUPP-1553	https://doi.org/10.1038/nature14447	Marine sediment microbial community near Loki's castle	SPAdes v. 3.0.0	Loki's castle hydrothermal vent	73.7632	8.464	227356065
3300004753	Ocean	Metagenomics analysis of sediments collected from Formosa Ridge	n/a - released per JGI data release policy	None stated on IMG/M	Marine cold seep sediment microbial communities from Formosa Ridge, South China Sea - G1-1	SOAPdenovo (version 1.05)	South China Sea, offshore SW Taiwan	22.1155	119.284	2744723
3300004755	Ocean	Metagenomics analysis of sediments collected from Formosa Ridge	n/a - released per JGI data release policy	None stated on IMG/M	Marine sediment microbial communities from Formosa Ridge, South China Sea - G1-2	SOAPdenovo (version 1.05)	South China Sea, southwestern Taiwan	22.1155	119.284	2776003
3300004756	Ocean	Metagenomics analysis of sediments collected from Formosa Ridge	n/a - released per JGI data release policy	None stated on IMG/M	Marine sediment microbial communities from Formosa Ridge, offshore Taiwan - G2-1	SOAPdenovo (version 1.05)	South China Sea, offshore southwestern Taiwan	22.1081	119.291	3981202
3300004757	Ocean	Metagenomics analysis of sediments collected from Formosa Ridge	n/a - released per JGI data release policy	None stated on IMG/M	Marine sediment microbial communities from Formosa Ridge, offshore Taiwan - G2-2	SOAPdenovo (version 1.05)	South China Sea, offshore SW Taiwan	22.1081	119.291	4756138
3300004758	Ocean	Metagenomics analysis of sediments collected from Formosa Ridge	n/a - released per JGI data release policy	None stated on IMG/M	Marine sediment microbial communities from Formosa Ridge, offshore Taiwan - G2-3	SOAPdenovo (version 1.05)	South China Sea, offshore SW Taiwan	22.1081	119.291	6645689
3300004760	Ocean	Metagenomics analysis of sediments collected from Formosa Ridge	n/a - released per JGI data release policy	None stated on IMG/M	Marine sediment microbial communities from Formosa Ridge, South China Sea G1-3	SOAPdenovo (version 1.05)	South China Sea, offshore southwestern Taiwan	22.1155	119.284	7517288
3300009062	Methane_seep	Methane seep sediment microbial communities from various locations to study methane oxidation	Unrestricted	https://doi.org/10.1073/pnas.1603757113	Methane seep sediment microbial communities from Hydrate Ridge, Oregon to study methane oxidation - BONCAT_CE_3730-ConsB06UF	spades v. 3.6.2	Hydrate Ridge methane seep, Oregon	44.5692	-125.154	3182512
3300009063	Methane_seep	Methane seep sediment microbial communities from various locations to study methane oxidation	Unrestricted	https://doi.org/10.1073/pnas.1603757113	Methane seep sediment microbial communities from Hydrate Ridge, Oregon to study methane oxidation - BONCAT_CE_3730-ConsD02UF	spades v. 3.6.2	Hydrate Ridge methane seep, Oregon	44.5692	-125.154	2752951
3300009064	Methane_seep	Methane seep sediment microbial communities from various locations to study methane oxidation	Unrestricted	https://doi.org/10.1073/pnas.1603757113	Methane seep sediment microbial communities from Hydrate Ridge, Oregon to study methane oxidation - BONCAT_CE_3730-ConsE01UF	spades v. 3.6.2	Hydrate Ridge methane seep, Oregon	44.5692	-125.154	6251859
3300009065	Methane_seep	Methane seep sediment microbial communities from various locations to study methane oxidation	Unrestricted	https://doi.org/10.1073/pnas.1603757113	Methane seep sediment microbial communities from Hydrate Ridge, Oregon to study methane oxidation - BONCAT_CE_3730-MDAH03UF	spades v. 3.6.2	Hydrate Ridge methane seep, Oregon	44.5692	-125.154	11610888
3300009066	Methane_seep	Methane seep sediment microbial communities from various locations to study methane oxidation	Unrestricted	https://doi.org/10.1073/pnas.1603757113	Methane seep sediment microbial communities from Santa Monica Basin, CA to study methane oxidation - BONCAT_CE_7061-ConsA12	spades v. 3.6.2	Santa Monica Basin, CA	36.7364	-118.694	1395025
3300009067	Methane_seep	Methane seep sediment microbial communities from various locations to study methane oxidation	Unrestricted	https://doi.org/10.1073/pnas.1603757113	Methane seep sediment microbial communities from Santa Monica Basin, CA to study methane oxidation - BONCAT_CE_7061-ConsC08	spades v. 3.6.2	Santa Monica Basin, CA	36.7364	-118.694	96240
3300009191	Methane_seep	Methane seep sediment microbial communities from various locations to study methane oxidation	Unrestricted	https://doi.org/10.1073/pnas.1603757113	Methane seep sediment microbial communities from Santa Monica Basin, CA to study methane oxidation - BONCAT_CE_7061-Q-ConsG01	spades v. 3.6.2	Santa Monica Basin, CA	36.7364	-118.694	887262
3300009198	Methane_seep	Methane seep sediment microbial communities from various locations to study methane oxidation	Unrestricted	https://doi.org/10.1073/pnas.1603757113	Methane seep sediment microbial communities from Hydrate Ridge, Oregon to study methane oxidation - BONCAT_CE_3730-ConsE09-p3	spades v. 3.6.2	Hydrate Ridge methane seep, Oregon	44.5692	-125.154	57028
3300009200	Methane_seep	Methane seep sediment microbial communities from various locations to study methane oxidation	Unrestricted	https://doi.org/10.1073/pnas.1603757113	Methane seep sediment microbial communities from Hydrate Ridge, Oregon to study methane oxidation - BONCAT_CE_3730-ConsG02-p3	spades v. 3.6.2	Hydrate Ridge methane seep, Oregon	44.5692	-125.154	59058
3300009201	Methane_seep	Methane seep sediment microbial communities from various locations to study methane oxidation	Unrestricted	https://doi.org/10.1073/pnas.1603757113	Methane seep sediment microbial communities from Santa Monica Basin, CA to study methane oxidation - BONCAT_CE_7061-ConsH01	spades v. 3.6.2	Santa Monica Basin, CA	36.7364	-118.694	113687
3300009202	Methane_seep	Methane seep sediment microbial communities from various locations to study methane oxidation	Unrestricted	https://doi.org/10.1073/pnas.1603757113	Methane seep sediment microbial communities from Hydrate Ridge, Oregon to study methane oxidation - BONCAT_CE_3730-ConsF12-p3	spades v. 3.6.2	Hydrate Ridge methane seep, Oregon	44.5692	-125.154	122280
3300009204	Methane_seep	Methane seep sediment microbial communities from various locations to study methane oxidation	Unrestricted	https://doi.org/10.1073/pnas.1603757113	Methane seep sediment microbial communities from Hydrate Ridge, Oregon to study methane oxidation - BONCAT_CE_3730-ConsD09-p3	spades v. 3.6.2	Hydrate Ridge methane seep, Oregon	44.5692	-125.154	107608
3300009207	Methane_seep	Methane seep sediment microbial communities from various locations to study methane oxidation	Unrestricted	https://doi.org/10.1073/pnas.1603757113	Methane seep sediment microbial communities from Hydrate Ridge, Oregon to study methane oxidation - BONCAT_CE_3730-ConsH03-p3	spades v. 3.6.2	Hydrate Ridge methane seep, Oregon	44.5692	-125.154	156605
3300009209	Methane_seep	Methane seep sediment microbial communities from various locations to study methane oxidation	Unrestricted	https://doi.org/10.1073/pnas.1603757113	Methane seep sediment microbial communities from Santa Monica Basin, CA to study methane oxidation - BONCAT_CE_7061-MDAH04	spades v. 3.6.2	Santa Monica Basin, CA	36.7364	-118.694	218503
3300009211	Methane_seep	Methane seep sediment microbial communities from various locations to study methane oxidation	Unrestricted	https://doi.org/10.1073/pnas.1603757113	Methane seep sediment microbial communities from Hydrate Ridge, Oregon to study methane oxidation - BONCAT_CE_3730-ConsB01-p3	spades v. 3.6.2	Hydrate Ridge methane seep, Oregon	44.5692	-125.154	252390
3300009213	Methane_seep	Methane seep sediment microbial communities from various locations to study methane oxidation	Unrestricted	https://doi.org/10.1073/pnas.1603757113	Methane seep sediment microbial communities from Hydrate Ridge, Oregon to study methane oxidation - BONCAT_CE_3730-ConsB05-p2	spades v. 3.6.2	Hydrate Ridge methane seep, Oregon	44.5692	-125.154	286873
3300009217	Methane_seep	Methane seep sediment microbial communities from various locations to study methane oxidation	Unrestricted	https://doi.org/10.1073/pnas.1603757113	Methane seep sediment microbial communities from Hydrate Ridge, Oregon to study methane oxidation - BONCAT_CE_3730-ConsC09-p3	spades v. 3.6.2	Hydrate Ridge methane seep, Oregon	44.5692	-125.154	298753
3300009219	Methane_seep	Methane seep sediment microbial communities from various locations to study methane oxidation	Unrestricted	https://doi.org/10.1073/pnas.1603757113	Methane seep sediment microbial communities from Hydrate Ridge, Oregon to study methane oxidation - BONCAT_CE_3730-ConsE06-p2	spades v. 3.6.2	Hydrate Ridge methane seep, Oregon	44.5692	-125.154	331762
3300009220	Methane_seep	Methane seep sediment microbial communities from various locations to study methane oxidation	Unrestricted	https://doi.org/10.1073/pnas.1603757113	Methane seep sediment microbial communities from Hydrate Ridge, Oregon to study methane oxidation - BONCAT_CE_3730-ConsD05-p3	spades v. 3.6.2	Hydrate Ridge methane seep, Oregon	44.5692	-125.154	389396
3300009222	Methane_seep	Methane seep sediment microbial communities from various locations to study methane oxidation	Unrestricted	https://doi.org/10.1073/pnas.1603757113	Methane seep sediment microbial communities from Santa Monica Basin, CA to study methane oxidation - BONCAT_CE_7061-Q-MDAF08	spades v. 3.6.2	Santa Monica Basin, CA	36.7364	-118.694	446611
3300009226	Methane_seep	Methane seep sediment microbial communities from various locations to study methane oxidation	Unrestricted	https://doi.org/10.1073/pnas.1603757113	Methane seep sediment microbial communities from Hydrate Ridge, Oregon to study methane oxidation - BONCAT_CE_3730-ConsB02-p2	spades v. 3.6.2	Hydrate Ridge methane seep, Oregon	44.5692	-125.154	647293
3300009227	Methane_seep	Methane seep sediment microbial communities from various locations to study methane oxidation	Unrestricted	https://doi.org/10.1073/pnas.1603757113	Methane seep sediment microbial communities from Hydrate Ridge, Oregon to study methane oxidation - BONCAT_CE_3730-ConsB12-p3	spades v. 3.6.2	Hydrate Ridge methane seep, Oregon	44.5692	-125.154	702106
3300009229	Methane_seep	Methane seep sediment microbial communities from various locations to study methane oxidation	Unrestricted	https://doi.org/10.1073/pnas.1603757113	Methane seep sediment microbial communities from Hydrate Ridge, Oregon to study methane oxidation - BONCAT_CE_3730-Cons-F03-p2	spades v. 3.6.2	Hydrate Ridge methane seep, Oregon	44.5692	-125.154	719124
3300009232	Methane_seep	Methane seep sediment microbial communities from various locations to study methane oxidation	Unrestricted	https://doi.org/10.1073/pnas.1603757113	Methane seep sediment microbial communities from Hydrate Ridge, Oregon to study methane oxidation - BONCAT_CE_3730-ConsH09-p2	spades v. 3.6.2	Hydrate Ridge methane seep, Oregon	44.5692	-125.154	743037
3300009236	Methane_seep	Methane seep sediment microbial communities from various locations to study methane oxidation	Unrestricted	https://doi.org/10.1073/pnas.1603757113	Methane seep sediment microbial communities from Santa Monica Basin, CA to study methane oxidation - BONCAT_CE_7061-Q-ConsC02	spades v. 3.6.2	Santa Monica Basin, CA	36.7364	-118.694	930235
3300009237	Methane_seep	Methane seep sediment microbial communities from various locations to study methane oxidation	Unrestricted	https://doi.org/10.1073/pnas.1603757113	Methane seep sediment microbial communities from Hydrate Ridge, Oregon to study methane oxidation - BONCAT_CE_3730-ConsC05-p3	spades v. 3.6.2	Hydrate Ridge methane seep, Oregon	44.5692	-125.154	866745
3300009238	Methane_seep	Methane seep sediment microbial communities from various locations to study methane oxidation	Unrestricted	https://doi.org/10.1073/pnas.1603757113	Methane seep sediment microbial communities from Hydrate Ridge, Oregon to study methane oxidation - BONCAT_CE_3730-ConsD03-p3	spades v. 3.6.2	Hydrate Ridge methane seep, Oregon	44.5692	-125.154	905585
3300009240	Methane_seep	Methane seep sediment microbial communities from various locations to study methane oxidation	Unrestricted	https://doi.org/10.1073/pnas.1603757113	Methane seep sediment microbial communities from Santa Monica Basin, CA to study methane oxidation - BONCAT_CE_7061-Q-ConsC10	spades v. 3.6.2	Santa Monica Basin, CA	36.7364	-118.694	979656
3300009246	Methane_seep	Methane seep sediment microbial communities from various locations to study methane oxidation	Unrestricted	https://doi.org/10.1073/pnas.1603757113	Methane seep sediment microbial communities from Hydrate Ridge, Oregon to study methane oxidation - BONCAT_CE_3730-ConsC06-p2	spades v. 3.6.2	Hydrate Ridge methane seep, Oregon	44.5692	-125.154	1257873
3300009248	Methane_seep	Methane seep sediment microbial communities from various locations to study methane oxidation	Unrestricted	https://doi.org/10.1073/pnas.1603757113	Methane seep sediment microbial communities from Hydrate Ridge, Oregon to study methane oxidation - BONCAT_CE_3730-ConsF09-p2	spades v. 3.6.2	Hydrate Ridge methane seep, Oregon	44.5692	-125.154	1380161
3300009250	Methane_seep	Methane seep sediment microbial communities from various locations to study methane oxidation	Unrestricted	https://doi.org/10.1073/pnas.1603757113	Methane seep sediment microbial communities from Hydrate Ridge, Oregon to study methane oxidation - BONCAT_CE_3730-ConsF04-p3	spades v. 3.6.2	Hydrate Ridge methane seep, Oregon	44.5692	-125.154	1368137
3300009251	Methane_seep	Methane seep sediment microbial communities from various locations to study methane oxidation	Unrestricted	https://doi.org/10.1073/pnas.1603757113	Methane seep sediment microbial communities from Hydrate Ridge, Oregon to study methane oxidation - BONCAT_CE_3730-ConsF07UF	spades v. 3.6.2	Hydrate Ridge methane seep, Oregon	44.5692	-125.154	1550288
3300009253	Methane_seep	Methane seep sediment microbial communities from various locations to study methane oxidation	Unrestricted	https://doi.org/10.1073/pnas.1603757113	Methane seep sediment microbial communities from Santa Monica Basin, CA to study methane oxidation - BONCAT_CE_7061-ConsH03	spades v. 3.6.2	Santa Monica Basin, CA	36.7364	-118.694	1505916
3300009259	Methane_seep	Methane seep sediment microbial communities from various locations to study methane oxidation	Unrestricted	https://doi.org/10.1073/pnas.1603757113	Methane seep sediment microbial communities from Hydrate Ridge, Oregon to study methane oxidation - BONCAT_CE_3730-ConsC10-p2	spades v. 3.6.2	Hydrate Ridge methane seep, Oregon	44.5692	-125.154	1634730
3300009260	Methane_seep	Methane seep sediment microbial communities from various locations to study methane oxidation	Unrestricted	https://doi.org/10.1073/pnas.1603757113	Methane seep sediment microbial communities from Hydrate Ridge, Oregon to study methane oxidation - BONCAT_CE_3730-ConsB11-p2	spades v. 3.6.2	Hydrate Ridge methane seep, Oregon	44.5692	-125.154	1870481
3300009264	Methane_seep	Methane seep sediment microbial communities from various locations to study methane oxidation	Unrestricted	https://doi.org/10.1073/pnas.1603757113	Methane seep sediment microbial communities from Hydrate Ridge, Oregon to study methane oxidation - BONCAT_CE_3730-ConsC09-p2	spades v. 3.6.2	Hydrate Ridge methane seep, Oregon	44.5692	-125.154	2171735
3300009266	Methane_seep	Methane seep sediment microbial communities from various locations to study methane oxidation	Unrestricted	https://doi.org/10.1073/pnas.1603757113	Methane seep sediment microbial communities from Hydrate Ridge, Oregon to study methane oxidation - BONCAT_CE_3730-ConsF09-p3	spades v. 3.6.2	Hydrate Ridge methane seep, Oregon	44.5692	-125.154	2509149
3300009267	Methane_seep	Methane seep sediment microbial communities from various locations to study methane oxidation	Unrestricted	https://doi.org/10.1073/pnas.1603757113	Methane seep sediment microbial communities from Santa Monica Basin, CA to study methane oxidation - BONCAT_CE_7061-Q-ConsH05	spades v. 3.6.2	Santa Monica Basin, CA	36.7364	-118.694	2354088
3300009270	Methane_seep	Methane seep sediment microbial communities from various locations to study methane oxidation	Unrestricted	https://doi.org/10.1073/pnas.1603757113	Methane seep sediment microbial communities from Hydrate Ridge, Oregon to study methane oxidation - BONCAT_CE_3730-ConsD11-p2	spades v. 3.6.2	Hydrate Ridge methane seep, Oregon	44.5692	-125.154	2686642
3300009271	Methane_seep	Methane seep sediment microbial communities from various locations to study methane oxidation	Unrestricted	https://doi.org/10.1073/pnas.1603757113	Methane seep sediment microbial communities from Hydrate Ridge, Oregon to study methane oxidation - BONCAT_CE_3730-ConsF07-p2	spades v. 3.6.2	Hydrate Ridge methane seep, Oregon	44.5692	-125.154	2755275
3300009273	Methane_seep	Methane seep sediment microbial communities from various locations to study methane oxidation	Unrestricted	https://doi.org/10.1073/pnas.1603757113	Methane seep sediment microbial communities from Hydrate Ridge, Oregon to study methane oxidation - BONCAT_CE_3730-ConsH04-p2	spades v. 3.6.2	Hydrate Ridge methane seep, Oregon	44.5692	-125.154	2886684
3300009278	Methane_seep	Methane seep sediment microbial communities from various locations to study methane oxidation	Unrestricted	https://doi.org/10.1073/pnas.1603757113	Methane seep sediment microbial communities from Hydrate Ridge, Oregon to study methane oxidation - BONCAT_CE_3730-ConsH01-p2	spades v. 3.6.2	Hydrate Ridge methane seep, Oregon	44.5692	-125.154	3525157
3300009283	Methane_seep	Methane seep sediment microbial communities from various locations to study methane oxidation	Unrestricted	https://doi.org/10.1073/pnas.1603757113	Methane seep sediment microbial communities from Santa Monica Basin, CA to study methane oxidation - BONCAT_CE_7061-Q-ConsG09	spades v. 3.6.2	Santa Monica Basin, CA	36.7364	-118.694	5044616
3300009284	Methane_seep	Methane seep sediment microbial communities from various locations to study methane oxidation	Unrestricted	https://doi.org/10.1073/pnas.1603757113	Methane seep sediment microbial communities from Hydrate Ridge, Oregon to study methane oxidation - BONCAT_CE_3730-ConsE10-p2	spades v. 3.6.2	Hydrate Ridge methane seep, Oregon	44.5692	-125.154	5169456
3300009286	Methane_seep	Methane seep sediment microbial communities from various locations to study methane oxidation	Unrestricted	https://doi.org/10.1073/pnas.1603757113	Methane seep sediment microbial communities from Hydrate Ridge, Oregon to study methane oxidation - BONCAT_CE_3730-ConsG04-p2	spades v. 3.6.2	Hydrate Ridge methane seep, Oregon	44.5692	-125.154	5407276
3300009287	Methane_seep	Methane seep sediment microbial communities from various locations to study methane oxidation	Unrestricted	https://doi.org/10.1073/pnas.1603757113	Methane seep sediment microbial communities from Hydrate Ridge, Oregon to study methane oxidation - BONCAT_CE_3730-ConsD10UF	spades v. 3.6.2	Hydrate Ridge methane seep, Oregon	44.5692	-125.154	7775302
3300010241	Ocean	Microbial communities from interfaces within marine sediments from the South China Sea	n/a - released per JGI data release policy	None stated on IMG/M	Marine sediment microbial community from clay sediment within the South China Sea	MetaSPAdes v 3.8.1	South China Sea	12.9189	115.047	6773629
3300010242	Ocean	Microbial communities from interfaces within marine sediments from the South China Sea	n/a - released per JGI data release policy	None stated on IMG/M	Marine sediment microbial community from turbidite sediment within the South China Sea	MetaSPAdes v.3.8.1	South China Sea	12.9189	115.047	47748427
3300010243	Ocean	Microbial communities from interfaces within marine sediments from the South China Sea	n/a - released per JGI data release policy	None stated on IMG/M	Marine sediment microbial community from clay-turbidite interface sediment within the South China Sea	MetaSPAdes v.3.8.1	South China Sea	12.9189	115.047	64016930
3300006061	Ocean	Microbial communities from petroleum pipeline sediment, Khambat, Gujarat, India	n/a - released per JGI data release policy	None stated on IMG/M	Microbial communities from petroleum pipeline sediment, Khambat, Gujarat, India	Velvet	Khambat, Gujarat, India	22.1728	72.9833	33242648
3300021467	Hydrothermal_vent	Microbial communities from sediments and microbial mats in various locations	Unrestricted	None stated on IMG/M	Hydrothermal vent sediment bacterial communities from Southern Trench, Guaymas Basin, Mexico - 4872-04-7-8_MG	spades v. SPAdes version: 3.11.1-check	Mexico: Guaymas Basin	27.0114	-110.596	378956998
3300021468	Hydrothermal_vent	Microbial communities from sediments and microbial mats in various locations	Unrestricted	None stated on IMG/M	Hydrothermal vent microbial mat bacterial communities from Southern Trench, Guaymas Basin, Mexico - 4872-18-3-4_MG	spades v. SPAdes version: 3.11.1-check	Mexico: Guaymas Basin	27.0114	-110.596	516607444
3300021469	Hydrothermal_vent	Microbial communities from sediments and microbial mats in various locations	Unrestricted	None stated on IMG/M	Hydrothermal vent microbial mat bacterial communities from Southern Trench, Guaymas Basin, Mexico - 4872-18-4-5_MG	spades v. SPAdes version: 3.11.1-check	Mexico: Guaymas Basin	27.0114	-110.596	417006857
3300021471	Hydrothermal_vent	Microbial communities from sediments and microbial mats in various locations	Unrestricted	None stated on IMG/M	Hydrothermal vent microbial mat bacterial communities from Southern Trench, Guaymas Basin, Mexico - 4872-18-2-3_MG	spades v. SPAdes version: 3.11.1-check	Mexico: Guaymas Basin	27.0114	-110.596	591576850
3300021472	Hydrothermal_vent	Microbial communities from sediments and microbial mats in various locations	Unrestricted	None stated on IMG/M	Hydrothermal vent microbial mat bacterial communities from Southern Trench, Guaymas Basin, Mexico - 4872-18-6-7_MG	spades v. SPAdes version: 3.11.1-check	Mexico: Guaymas Basin	27.0114	-110.596	535522184
3300021482	Hydrothermal_vent	Microbial communities from sediments and microbial mats in various locations	Unrestricted	None stated on IMG/M	Hydrothermal vent sediment bacterial communities from Southern Trench, Guaymas Basin, Mexico - 4872-04-6-7_MG	spades v. SPAdes version: 3.11.1-check	Mexico: Guaymas Basin	27.0114	-110.596	104314933
3300021483	Hydrothermal_vent	Microbial communities from sediments and microbial mats in various locations	Unrestricted	None stated on IMG/M	Hydrothermal vent sediment bacterial communities from Southern Trench, Guaymas Basin, Mexico - 4872-04-4-5_MG	spades v. SPAdes version: 3.11.1-check	Mexico: Guaymas Basin	27.0114	-110.596	99749804
3300021484	Hydrothermal_vent	Microbial communities from sediments and microbial mats in various locations	Unrestricted	None stated on IMG/M	Hydrothermal vent microbial mat bacterial communities from Southern Trench, Guaymas Basin, Mexico - 4872-13-3-4_MG	spades v. SPAdes version: 3.11.1-check	Mexico: Guaymas Basin	27.0114	-110.596	106167820
3300021486	Hydrothermal_vent	Microbial communities from sediments and microbial mats in various locations	Unrestricted	None stated on IMG/M	Hydrothermal vent microbial mat bacterial communities from Southern Trench, Guaymas Basin, Mexico - 4872-13-4-5_MG	spades v. SPAdes version: 3.11.1-check	Mexico: Guaymas Basin	27.0114	-110.596	119658292
3300021488	Hydrothermal_vent	Microbial communities from sediments and microbial mats in various locations	Unrestricted	None stated on IMG/M	Hydrothermal vent sediment bacterial communities from Southern Trench, Guaymas Basin, Mexico - 4870-07-2-3_MG	spades v. SPAdes version: 3.11.1-check	Mexico: Guaymas Basin	27.0114	-110.593	116921597
3300021489	Hydrothermal_vent	Microbial communities from sediments and microbial mats in various locations	Unrestricted	None stated on IMG/M	Hydrothermal vent sediment bacterial communities from Southern Trench, Guaymas Basin, Mexico - 4872-04-8-9_MG	spades v. SPAdes version: 3.11.1-check	Mexico: Guaymas Basin	27.0114	-110.596	121323270
3300021490	Hydrothermal_vent	Microbial communities from sediments and microbial mats in various locations	Unrestricted	None stated on IMG/M	Hydrothermal vent sediment bacterial communities from Southern Trench, Guaymas Basin, Mexico - 4872-04-3-4_MG	spades v. SPAdes version: 3.11.1-check	Mexico: Guaymas Basin	27.0114	-110.596	124187887
3300021491	Hydrothermal_vent	Microbial communities from sediments and microbial mats in various locations	Unrestricted	None stated on IMG/M	Hydrothermal vent sediment bacterial communities from Southern Trench, Guaymas Basin, Mexico - 4872-04-5-6_MG	spades v. SPAdes version: 3.11.1-check	Mexico: Guaymas Basin	27.0114	-110.596	131033271
3300021492	Hydrothermal_vent	Microbial communities from sediments and microbial mats in various locations	Unrestricted	None stated on IMG/M	Hydrothermal vent sediment bacterial communities from Southern Trench, Guaymas Basin, Mexico - 4872-04-9-10_MG	spades v. SPAdes version: 3.11.1-check	Mexico: Guaymas Basin	27.0114	-110.596	138435750
3300021493	Hydrothermal_vent	Microbial communities from sediments and microbial mats in various locations	Unrestricted	None stated on IMG/M	Hydrothermal vent sediment bacterial communities from Southern Trench, Guaymas Basin, Mexico - 4870-07-3-4_MG	spades v. SPAdes version: 3.11.1-check	Mexico: Guaymas Basin	27.0114	-110.593	144589974
3300021494	Hydrothermal_vent	Microbial communities from sediments and microbial mats in various locations	Unrestricted	None stated on IMG/M	Hydrothermal vent sediment bacterial communities from Southern Trench, Guaymas Basin, Mexico - 4872-04-2-3_MG	spades v. SPAdes version: 3.11.1-check	Mexico: Guaymas Basin	27.0114	-110.596	132448079
3300021495	Hydrothermal_vent	Microbial communities from sediments and microbial mats in various locations	Unrestricted	None stated on IMG/M	Hydrothermal vent microbial mat bacterial communities from Southern Trench, Guaymas Basin, Mexico - 4872-13-10-11_MG	spades v. SPAdes version: 3.11.1-check	Mexico: Guaymas Basin	27.0114	-110.596	142764967
3300021496	Hydrothermal_vent	Microbial communities from sediments and microbial mats in various locations	Unrestricted	None stated on IMG/M	Hydrothermal vent microbial mat bacterial communities from Southern Trench, Guaymas Basin, Mexico - 4872-13-1-2_MG	spades v. SPAdes version: 3.11.1-check	Mexico: Guaymas Basin	27.0114	-110.596	136289761
3300021498	Hydrothermal_vent	Microbial communities from sediments and microbial mats in various locations	Unrestricted	None stated on IMG/M	Hydrothermal vent sediment bacterial communities from Southern Trench, Guaymas Basin, Mexico - 4870-07-6-7_MG	spades v. SPAdes version: 3.11.1-check	Mexico: Guaymas Basin	27.0114	-110.593	157464716
3300021499	Hydrothermal_vent	Microbial communities from sediments and microbial mats in various locations	Unrestricted	None stated on IMG/M	Hydrothermal vent sediment bacterial communities from Southern Trench, Guaymas Basin, Mexico - 4872-04-10-11_MG	spades v. SPAdes version: 3.11.1-check	Mexico: Guaymas Basin	27.0114	-110.596	144358644
3300021500	Hydrothermal_vent	Microbial communities from sediments and microbial mats in various locations	Unrestricted	None stated on IMG/M	Hydrothermal vent microbial mat bacterial communities from Southern Trench, Guaymas Basin, Mexico - 4872-13-5-6_MG	spades v. SPAdes version: 3.11.1-check	Mexico: Guaymas Basin	27.0114	-110.596	159679707
3300021502	Hydrothermal_vent	Microbial communities from sediments and microbial mats in various locations	Unrestricted	None stated on IMG/M	Hydrothermal vent sediment bacterial communities from Southern Trench, Guaymas Basin, Mexico - 4870-07-4-5_MG	spades v. SPAdes version: 3.11.1-check	Mexico: Guaymas Basin	27.0114	-110.593	163783968
3300021503	Hydrothermal_vent	Microbial communities from sediments and microbial mats in various locations	Unrestricted	None stated on IMG/M	Hydrothermal vent microbial mat bacterial communities from Southern Trench, Guaymas Basin, Mexico - 4872-13-6-7_MG	spades v. SPAdes version: 3.11.1-check	Mexico: Guaymas Basin	27.0114	-110.596	175339565
3300021504	Hydrothermal_vent	Microbial communities from sediments and microbial mats in various locations	Unrestricted	None stated on IMG/M	Hydrothermal vent microbial mat bacterial communities from Southern Trench, Guaymas Basin, Mexico - 4872-13-2-3_MG	spades v. SPAdes version: 3.11.1-check	Mexico: Guaymas Basin	27.0114	-110.596	241930256
3300021505	Hydrothermal_vent	Microbial communities from sediments and microbial mats in various locations	Unrestricted	None stated on IMG/M	Hydrothermal vent sediment bacterial communities from Southern Trench, Guaymas Basin, Mexico - 4872-04-0-1_MG	spades v. SPAdes version: 3.11.1-check	Mexico: Guaymas Basin	27.0114	-110.596	158973755
3300021506	Hydrothermal_vent	Microbial communities from sediments and microbial mats in various locations	Unrestricted	None stated on IMG/M	Hydrothermal vent microbial mat bacterial communities from Southern Trench, Guaymas Basin, Mexico - 4872-18-1-2_MG	spades v. SPAdes version: 3.11.1-check	Mexico: Guaymas Basin	27.0114	-110.596	237083223
3300021507	Hydrothermal_vent	Microbial communities from sediments and microbial mats in various locations	Unrestricted	None stated on IMG/M	Hydrothermal vent sediment bacterial communities from Southern Trench, Guaymas Basin, Mexico - 4870-11-1-2_MG	spades v. SPAdes version: 3.11.1-check	Mexico: Guaymas Basin	27.0118	-110.596	264224592
3300021508	Hydrothermal_vent	Microbial communities from sediments and microbial mats in various locations	Unrestricted	None stated on IMG/M	Hydrothermal vent microbial mat bacterial communities from Southern Trench, Guaymas Basin, Mexico - 4869-18-0-1_MG	spades v. SPAdes version: 3.11.1-check	Mexico: Guaymas Basin	27.0074	-110.591	242313859
3300021509	Hydrothermal_vent	Microbial communities from sediments and microbial mats in various locations	Unrestricted	None stated on IMG/M	Hydrothermal vent sediment bacterial communities from Southern Trench, Guaymas Basin, Mexico - 4870-07-1--2_MG	spades v. SPAdes version: 3.11.1-check	Mexico: Guaymas Basin	27.0114	-110.593	295641287
3300021511	Hydrothermal_vent	Microbial communities from sediments and microbial mats in various locations	Unrestricted	None stated on IMG/M	Hydrothermal vent microbial mat bacterial communities from Southern Trench, Guaymas Basin, Mexico - 4869-18-1-2_MG	spades v. SPAdes version: 3.11.1-check	Mexico: Guaymas Basin	27.0074	-110.591	303118174
3300021512	Hydrothermal_vent	Microbial communities from sediments and microbial mats in various locations	Unrestricted	None stated on IMG/M	Hydrothermal vent sediment bacterial communities from Southern Trench, Guaymas Basin, Mexico - 4870-07-0-1_MG	spades v. SPAdes version: 3.11.1-check	Mexico: Guaymas Basin	27.0114	-110.593	346764346
3300021513	Hydrothermal_vent	Microbial communities from sediments and microbial mats in various locations	Unrestricted	None stated on IMG/M	Hydrothermal vent sediment bacterial communities from Southern Trench, Guaymas Basin, Mexico - 4870-11-0-1_MG	spades v. SPAdes version: 3.11.1-check	Mexico: Guaymas Basin	27.0118	-110.596	332012557
3300021514	Hydrothermal_vent	Microbial communities from sediments and microbial mats in various locations	Unrestricted	None stated on IMG/M	Hydrothermal vent microbial mat bacterial communities from Southern Trench, Guaymas Basin, Mexico - 4869-30-0-1_MG	spades v. SPAdes version: 3.11.1-check	Mexico: Guaymas Basin	27.0074	-110.591	378970519
3300021563	Hydrothermal_vent	Microbial communities from sediments and microbial mats in various locations	Unrestricted	None stated on IMG/M	Hydrothermal vent microbial mat bacterial communities from Southern Trench, Guaymas Basin, Mexico - 4872-13-11-12_MG	spades v. SPAdes version: 3.11.1-check	Mexico: Guaymas Basin	27.0114	-110.596	35541007
3300021564	Hydrothermal_vent	Microbial communities from sediments and microbial mats in various locations	Unrestricted	None stated on IMG/M	Hydrothermal vent microbial mat bacterial communities from Southern Trench, Guaymas Basin, Mexico - 4869-30-3-4_MG	spades v. SPAdes version: 3.11.1-check	Mexico: Guaymas Basin	27.0074	-110.591	5573716
3300021567	Hydrothermal_vent	Microbial communities from sediments and microbial mats in various locations	Unrestricted	None stated on IMG/M	Hydrothermal vent sediment bacterial communities from Southern Trench, Guaymas Basin, Mexico - 4872-04-13-14_MG	spades v. SPAdes version: 3.11.1-check	Mexico: Guaymas Basin	27.0114	-110.596	20745460
3300021580	Hydrothermal_vent	Microbial communities from sediments and microbial mats in various locations	Unrestricted	None stated on IMG/M	Hydrothermal vent microbial mat bacterial communities from Southern Trench, Guaymas Basin, Mexico - 4869-30-1-2_MG	spades v. SPAdes version: 3.11.1-check	Mexico: Guaymas Basin	27.0074	-110.591	87935217
3300021587	Hydrothermal_vent	Microbial communities from sediments and microbial mats in various locations	Unrestricted	None stated on IMG/M	Hydrothermal vent microbial mat bacterial communities from Southern Trench, Guaymas Basin, Mexico - 4872-13-9-10_MG	spades v. SPAdes version: 3.11.1-check	Mexico: Guaymas Basin	27.0114	-110.596	53786313
3300021588	Hydrothermal_vent	Microbial communities from sediments and microbial mats in various locations	Unrestricted	None stated on IMG/M	Hydrothermal vent microbial mat bacterial communities from Southern Trench, Guaymas Basin, Mexico - 4869-18-2-3_MG	spades v. SPAdes version: 3.11.1-check	Mexico: Guaymas Basin	27.0074	-110.591	95272852
3300021589	Hydrothermal_vent	Microbial communities from sediments and microbial mats in various locations	Unrestricted	None stated on IMG/M	Hydrothermal vent microbial mat bacterial communities from Southern Trench, Guaymas Basin, Mexico - 4872-13-13-14_MG	spades v. SPAdes version: 3.11.1-check	Mexico: Guaymas Basin	27.0114	-110.596	44940317
3300021590	Hydrothermal_vent	Microbial communities from sediments and microbial mats in various locations	Unrestricted	None stated on IMG/M	Hydrothermal vent microbial mat bacterial communities from Southern Trench, Guaymas Basin, Mexico - 4872-13-12-13_MG	spades v. SPAdes version: 3.11.1-check	Mexico: Guaymas Basin	27.0114	-110.596	121224396
3300021591	Hydrothermal_vent	Microbial communities from sediments and microbial mats in various locations	Unrestricted	None stated on IMG/M	Hydrothermal vent sediment bacterial communities from Southern Trench, Guaymas Basin, Mexico - 4872-04-11-12_MG	spades v. SPAdes version: 3.11.1-check	Mexico: Guaymas Basin	27.0114	-110.596	129332765
3300021592	Hydrothermal_vent	Microbial communities from sediments and microbial mats in various locations	Unrestricted	None stated on IMG/M	Hydrothermal vent microbial mat bacterial communities from Southern Trench, Guaymas Basin, Mexico - 4872-18-5-6_MG	spades v. SPAdes version: 3.11.1-check	Mexico: Guaymas Basin	27.0114	-110.596	93872894
3300022170	Hydrothermal_vent	Microbial communities from sediments and microbial mats in various locations	Unrestricted	None stated on IMG/M	Hydrothermal vent microbial mat bacterial communities from Southern Trench, Guaymas Basin, Mexico - 4872-18-9-10_MG	spades v. SPAdes version: 3.11.1-check	Mexico: Guaymas Basin	27.0114	-110.596	116537782
3300022188	Hydrothermal_vent	Microbial communities from sediments and microbial mats in various locations	Unrestricted	None stated on IMG/M	Hydrothermal vent sediment bacterial communities from Southern Trench, Guaymas Basin, Mexico - 4870-07-10-11_MG	spades v. SPAdes version: 3.11.1-check	Mexico: Guaymas Basin	27.0114	-110.593	369060282
3300022470	Hydrothermal_vent	Microbial communities from sediments and microbial mats in various locations	Unrestricted	None stated on IMG/M	Hydrothermal vent microbial mat bacterial communities from Southern Trench, Guaymas Basin, Mexico - 4872-18-10-11_MG	spades v. SPAdes version: 3.11.1-check	Mexico: Guaymas Basin	27.0114	-110.596	345302164
3300024423	Hydrothermal_vent	Microbial communities from sediments and microbial mats in various locations	Unrestricted	None stated on IMG/M	Hydrothermal vent microbial mat bacterial communities from Southern Trench, Guaymas Basin, Mexico - 4869-18-3-4_MG	spades v. 3.11.1	Mexico: Guaymas Basin	27.0074	-110.591	431675414
3300014254	Coastal_wetland_SF	Natural and restored wetland microbial communities from the San Francisco Bay, California, USA, that impact long-term carbon sequestration	Restricted - Released by Nikos bc they passed the 6 months embargo date	None stated on IMG/M	Natural and restored wetland microbial communities from the San Francisco Bay, California, USA, that impact long-term carbon sequestration - MayberryNE_CattailB_D2	MEGAHIT v. MEGAHIT v1.0.6	USA: Antioch, San Francisco Bay, California	38.0525	-121.769	252166462
3300014255	Coastal_wetland_SF	Natural and restored wetland microbial communities from the San Francisco Bay, California, USA, that impact long-term carbon sequestration	Restricted - Released by Nikos bc they passed the 6 months embargo date	None stated on IMG/M	Natural and restored wetland microbial communities from the San Francisco Bay, California, USA, that impact long-term carbon sequestration - MayberryNE_TuleC_D2	MEGAHIT v. MEGAHIT v1.0.6	USA: Antioch, San Francisco Bay, California	38.0525	-121.769	228486620
3300014256	Coastal_wetland_SF	Natural and restored wetland microbial communities from the San Francisco Bay, California, USA, that impact long-term carbon sequestration	Restricted - Released by Nikos bc they passed the 6 months embargo date	None stated on IMG/M	Natural and restored wetland microbial communities from the San Francisco Bay, California, USA, that impact long-term carbon sequestration - MayberryNE_TuleB_D2	MEGAHIT v. MEGAHIT v1.0.6	USA: Antioch, San Francisco Bay, California	38.0525	-121.769	254405694
3300014257	Coastal_wetland_SF	Natural and restored wetland microbial communities from the San Francisco Bay, California, USA, that impact long-term carbon sequestration	Restricted - Released by Nikos bc they passed the 6 months embargo date	None stated on IMG/M	Natural and restored wetland microbial communities from the San Francisco Bay, California, USA, that impact long-term carbon sequestration - MayberryNE_TuleC_D1	MEGAHIT v. MEGAHIT v1.0.6	USA: Antioch, San Francisco Bay, California	38.0525	-121.769	265044364
3300014258	Coastal_wetland_SF	Natural and restored wetland microbial communities from the San Francisco Bay, California, USA, that impact long-term carbon sequestration	Restricted - Released by Nikos bc they passed the 6 months embargo date	None stated on IMG/M	Natural and restored wetland microbial communities from the San Francisco Bay, California, USA, that impact long-term carbon sequestration - MayberryNE_TuleA_D1	MEGAHIT v. MEGAHIT v1.0.6	USA: Antioch, San Francisco Bay, California	38.0525	-121.769	228636343
3300014259	Coastal_wetland_SF	Natural and restored wetland microbial communities from the San Francisco Bay, California, USA, that impact long-term carbon sequestration	Restricted - Released by Nikos bc they passed the 6 months embargo date	None stated on IMG/M	Natural and restored wetland microbial communities from the San Francisco Bay, California, USA, that impact long-term carbon sequestration - MayberryNE_CattailB_D1	MEGAHIT v. MEGAHIT v1.0.6	USA: Antioch, San Francisco Bay, California	38.0525	-121.769	292498330
3300014260	Coastal_wetland_SF	Natural and restored wetland microbial communities from the San Francisco Bay, California, USA, that impact long-term carbon sequestration	Restricted - Released by Nikos bc they passed the 6 months embargo date	None stated on IMG/M	Natural and restored wetland microbial communities from the San Francisco Bay, California, USA, that impact long-term carbon sequestration - Joice_ThreeSqA_D1_rd	MEGAHIT v. MEGAHIT v1.0.6	USA: Fairfield, San Francisco Bay, California	38.1972	-122.01	274310937
3300014261	Coastal_wetland_SF	Natural and restored wetland microbial communities from the San Francisco Bay, California, USA, that impact long-term carbon sequestration	Restricted - Released by Nikos bc they passed the 6 months embargo date	None stated on IMG/M	Natural and restored wetland microbial communities from the San Francisco Bay, California, USA, that impact long-term carbon sequestration - WestPond_TuleC_D1	MEGAHIT v. MEGAHIT v1.0.6	USA: Twitchell Island, San Francisco Bay, California	38.1075	-121.65	269317205
3300014262	Coastal_wetland_SF	Natural and restored wetland microbial communities from the San Francisco Bay, California, USA, that impact long-term carbon sequestration	Restricted - Released by Nikos bc they passed the 6 months embargo date	None stated on IMG/M	Natural and restored wetland microbial communities from the San Francisco Bay, California, USA, that impact long-term carbon sequestration - Browns_TuleA_D1	MEGAHIT v. MEGAHIT v1.0.6	USA: Browns Island, San Francisco Bay, California	38.0457	-121.866	293726838
3300014263	Coastal_wetland_SF	Natural and restored wetland microbial communities from the San Francisco Bay, California, USA, that impact long-term carbon sequestration	Restricted - Released by Nikos bc they passed the 6 months embargo date	None stated on IMG/M	Natural and restored wetland microbial communities from the San Francisco Bay, California, USA, that impact long-term carbon sequestration - MayberryNW_TuleC_D1	MEGAHIT v. MEGAHIT v1.0.6	USA: Antioch, San Francisco Bay, California	38.0525	-121.769	296321957
3300014264	Coastal_wetland_SF	Natural and restored wetland microbial communities from the San Francisco Bay, California, USA, that impact long-term carbon sequestration	Restricted - Released by Nikos bc they passed the 6 months embargo date	None stated on IMG/M	Natural and restored wetland microbial communities from the San Francisco Bay, California, USA, that impact long-term carbon sequestration - Joice_ThreeSqA_D2_rd	MEGAHIT v. MEGAHIT v1.0.6	USA: Fairfield, San Francisco Bay, California	38.1972	-122.01	302794492
3300014265	Coastal_wetland_SF	Natural and restored wetland microbial communities from the San Francisco Bay, California, USA, that impact long-term carbon sequestration	Restricted - Released by Nikos bc they passed the 6 months embargo date	None stated on IMG/M	Natural and restored wetland microbial communities from the San Francisco Bay, California, USA, that impact long-term carbon sequestration - MayberryNE_CattailC_D2	MEGAHIT v. MEGAHIT v1.0.6	USA: Antioch, San Francisco Bay, California	38.0525	-121.769	301303268
3300014266	Coastal_wetland_SF	Natural and restored wetland microbial communities from the San Francisco Bay, California, USA, that impact long-term carbon sequestration	Restricted - Released by Nikos bc they passed the 6 months embargo date	None stated on IMG/M	Natural and restored wetland microbial communities from the San Francisco Bay, California, USA, that impact long-term carbon sequestration - WestPond_TuleB_D1	MEGAHIT v. MEGAHIT v1.0.6	USA: Twitchell Island, San Francisco Bay, California	38.1075	-121.65	285945592
3300014267	Coastal_wetland_SF	Natural and restored wetland microbial communities from the San Francisco Bay, California, USA, that impact long-term carbon sequestration	Restricted - Released by Nikos bc they passed the 6 months embargo date	None stated on IMG/M	Natural and restored wetland microbial communities from the San Francisco Bay, California, USA, that impact long-term carbon sequestration - MayberryNE_CattailC_D1	MEGAHIT v. MEGAHIT v1.0.6	USA: Antioch, San Francisco Bay, California	38.0525	-121.769	349172545
3300014268	Coastal_wetland_SF	Natural and restored wetland microbial communities from the San Francisco Bay, California, USA, that impact long-term carbon sequestration	Restricted - Released by Nikos bc they passed the 6 months embargo date	None stated on IMG/M	Natural and restored wetland microbial communities from the San Francisco Bay, California, USA, that impact long-term carbon sequestration - MayberryNE_CattailA_D1	MEGAHIT v. MEGAHIT v1.0.6	USA: Antioch, San Francisco Bay, California	38.0525	-121.769	348333830
3300014269	Coastal_wetland_SF	Natural and restored wetland microbial communities from the San Francisco Bay, California, USA, that impact long-term carbon sequestration	Restricted - Released by Nikos bc they passed the 6 months embargo date	None stated on IMG/M	Natural and restored wetland microbial communities from the San Francisco Bay, California, USA, that impact long-term carbon sequestration - Browns_TuleB_D1	MEGAHIT v. MEGAHIT v1.0.6	USA: Browns Island, San Francisco Bay, California	38.0457	-121.866	336148621
3300014270	Coastal_wetland_SF	Natural and restored wetland microbial communities from the San Francisco Bay, California, USA, that impact long-term carbon sequestration	Restricted - Released by Nikos bc they passed the 6 months embargo date	None stated on IMG/M	Natural and restored wetland microbial communities from the San Francisco Bay, California, USA, that impact long-term carbon sequestration - MayberrySE_CattailA_D1	MEGAHIT v. MEGAHIT v1.0.6	USA: Antioch, San Francisco Bay, California	38.0499	-121.765	380320175
3300014271	Coastal_wetland_SF	Natural and restored wetland microbial communities from the San Francisco Bay, California, USA, that impact long-term carbon sequestration	Restricted - Released by Nikos bc they passed the 6 months embargo date	None stated on IMG/M	Natural and restored wetland microbial communities from the San Francisco Bay, California, USA, that impact long-term carbon sequestration - MayberrySE_CattailA_D2	MEGAHIT v. MEGAHIT v1.0.6	USA: Antioch, San Francisco Bay, California	38.0499	-121.765	454188530
3300014272	Coastal_wetland_SF	Natural and restored wetland microbial communities from the San Francisco Bay, California, USA, that impact long-term carbon sequestration	Restricted - Released by Nikos bc they passed the 6 months embargo date	None stated on IMG/M	Natural and restored wetland microbial communities from the San Francisco Bay, California, USA, that impact long-term carbon sequestration - MayberrySE_CattailB_D1	MEGAHIT v. MEGAHIT v1.0.6	USA: Antioch, San Francisco Bay, California	38.0499	-121.765	539452743
3300014295	Coastal_wetland_SF	Natural and restored wetland microbial communities from the San Francisco Bay, California, USA, that impact long-term carbon sequestration	Restricted - Released by Nikos bc they passed the 6 months embargo date	None stated on IMG/M	Natural and restored wetland microbial communities from the San Francisco Bay, California, USA, that impact long-term carbon sequestration - Joice_CattailNLB_D1	MEGAHIT v. MEGAHIT v1.0.6	USA: Fairfield, San Francisco Bay, California	38.1971	-122.01	242362701
3300014296	Coastal_wetland_SF	Natural and restored wetland microbial communities from the San Francisco Bay, California, USA, that impact long-term carbon sequestration	Restricted - Released by Nikos bc they passed the 6 months embargo date	None stated on IMG/M	Natural and restored wetland microbial communities from the San Francisco Bay, California, USA, that impact long-term carbon sequestration - RushOxbow_ThreeSqC_D1	MEGAHIT v. MEGAHIT v1.0.6	USA: Fairfield, San Francisco Bay, California	38.199	-122.027	255973839
3300014297	Coastal_wetland_SF	Natural and restored wetland microbial communities from the San Francisco Bay, California, USA, that impact long-term carbon sequestration	Restricted - Released by Nikos bc they passed the 6 months embargo date	None stated on IMG/M	Natural and restored wetland microbial communities from the San Francisco Bay, California, USA, that impact long-term carbon sequestration - Joice_CattailNLC_D1	MEGAHIT v. MEGAHIT v1.0.6	USA: Fairfield, San Francisco Bay, California	38.1971	-122.01	236751589
3300014298	Coastal_wetland_SF	Natural and restored wetland microbial communities from the San Francisco Bay, California, USA, that impact long-term carbon sequestration	Restricted - Released by Nikos bc they passed the 6 months embargo date	None stated on IMG/M	Natural and restored wetland microbial communities from the San Francisco Bay, California, USA, that impact long-term carbon sequestration - RushMan_ThreeSqB_D1	MEGAHIT v. MEGAHIT v1.0.6	USA: Fairfield, San Francisco Bay, California	38.2098	-122.033	246999975
3300014299	Coastal_wetland_SF	Natural and restored wetland microbial communities from the San Francisco Bay, California, USA, that impact long-term carbon sequestration	Restricted - Released by Nikos bc they passed the 6 months embargo date	None stated on IMG/M	Natural and restored wetland microbial communities from the San Francisco Bay, California, USA, that impact long-term carbon sequestration - Browns_TuleC_D1	MEGAHIT v. MEGAHIT v1.0.6	USA: Browns Island, San Francisco Bay, California	38.0457	-121.866	251097971
3300014300	Coastal_wetland_SF	Natural and restored wetland microbial communities from the San Francisco Bay, California, USA, that impact long-term carbon sequestration	Restricted - Released by Nikos bc they passed the 6 months embargo date	None stated on IMG/M	Natural and restored wetland microbial communities from the San Francisco Bay, California, USA, that impact long-term carbon sequestration - MayberryNW_CattailA_D1	MEGAHIT v. MEGAHIT v1.0.6	USA: Antioch, San Francisco Bay, California	38.0524	-121.769	268130193
3300014301	Coastal_wetland_SF	Natural and restored wetland microbial communities from the San Francisco Bay, California, USA, that impact long-term carbon sequestration	Restricted - Released by Nikos bc they passed the 6 months embargo date	None stated on IMG/M	Natural and restored wetland microbial communities from the San Francisco Bay, California, USA, that impact long-term carbon sequestration - MayberryNW_TuleA_D1	MEGAHIT v. MEGAHIT v1.0.6	USA: Antioch, San Francisco Bay, California	38.0525	-121.769	283072386
3300014302	Coastal_wetland_SF	Natural and restored wetland microbial communities from the San Francisco Bay, California, USA, that impact long-term carbon sequestration	Restricted - Released by Nikos bc they passed the 6 months embargo date	None stated on IMG/M	Natural and restored wetland microbial communities from the San Francisco Bay, California, USA, that impact long-term carbon sequestration - MayberryNE_CattailA_D2	MEGAHIT v. MEGAHIT v1.0.6	USA: Antioch, San Francisco Bay, California	38.0525	-121.769	287967307
3300014303	Coastal_wetland_SF	Natural and restored wetland microbial communities from the San Francisco Bay, California, USA, that impact long-term carbon sequestration	Restricted - Released by Nikos bc they passed the 6 months embargo date	None stated on IMG/M	Natural and restored wetland microbial communities from the San Francisco Bay, California, USA, that impact long-term carbon sequestration - WestPond_TuleA_D1	MEGAHIT v. MEGAHIT v1.0.6	USA: Twitchell Island, San Francisco Bay, California	38.1075	-121.65	270217193
3300014304	Coastal_wetland_SF	Natural and restored wetland microbial communities from the San Francisco Bay, California, USA, that impact long-term carbon sequestration	Restricted - Released by Nikos bc they passed the 6 months embargo date	None stated on IMG/M	Natural and restored wetland microbial communities from the San Francisco Bay, California, USA, that impact long-term carbon sequestration - RushMan_ThreeSqA_D1	MEGAHIT v. MEGAHIT v1.0.6	USA: Fairfield, San Francisco Bay, California	38.2098	-122.033	274022087
3300014305	Coastal_wetland_SF	Natural and restored wetland microbial communities from the San Francisco Bay, California, USA, that impact long-term carbon sequestration	Restricted - Released by Nikos bc they passed the 6 months embargo date	None stated on IMG/M	Natural and restored wetland microbial communities from the San Francisco Bay, California, USA, that impact long-term carbon sequestration - RushSE_TuleB_D1	MEGAHIT v. MEGAHIT v1.0.6	USA: Fairfield, San Francisco Bay, California	38.2245	-122.019	296401648
3300014306	Coastal_wetland_SF	Natural and restored wetland microbial communities from the San Francisco Bay, California, USA, that impact long-term carbon sequestration	Restricted - Released by Nikos bc they passed the 6 months embargo date	None stated on IMG/M	Natural and restored wetland microbial communities from the San Francisco Bay, California, USA, that impact long-term carbon sequestration - RushSE_CattailNLB_D1	MEGAHIT v. MEGAHIT v1.0.6	USA: Fairfield, San Francisco Bay, California	38.2245	-122.019	296467714
3300014307	Coastal_wetland_SF	Natural and restored wetland microbial communities from the San Francisco Bay, California, USA, that impact long-term carbon sequestration	Restricted - Released by Nikos bc they passed the 6 months embargo date	None stated on IMG/M	Natural and restored wetland microbial communities from the San Francisco Bay, California, USA, that impact long-term carbon sequestration - Joice_CattailNLA_D1	MEGAHIT v. MEGAHIT v1.0.6	USA: Fairfield, San Francisco Bay, California	38.1971	-122.01	317503538
3300014308	Coastal_wetland_SF	Natural and restored wetland microbial communities from the San Francisco Bay, California, USA, that impact long-term carbon sequestration	Restricted - Released by Nikos bc they passed the 6 months embargo date	None stated on IMG/M	Natural and restored wetland microbial communities from the San Francisco Bay, California, USA, that impact long-term carbon sequestration - Sandmound_TuleC_D1	MEGAHIT v. MEGAHIT v1.0.6	USA: Antioch, San Francisco Bay, California	38.0007	-121.624	295352678
3300014309	Coastal_wetland_SF	Natural and restored wetland microbial communities from the San Francisco Bay, California, USA, that impact long-term carbon sequestration	Restricted - Released by Nikos bc they passed the 6 months embargo date	None stated on IMG/M	Natural and restored wetland microbial communities from the San Francisco Bay, California, USA, that impact long-term carbon sequestration - MayberryNE_TuleB_D1	MEGAHIT v. MEGAHIT v1.0.6	USA: Antioch, San Francisco Bay, California	38.0525	-121.769	310468817
3300014310	Coastal_wetland_SF	Natural and restored wetland microbial communities from the San Francisco Bay, California, USA, that impact long-term carbon sequestration	Restricted - Released by Nikos bc they passed the 6 months embargo date	None stated on IMG/M	Natural and restored wetland microbial communities from the San Francisco Bay, California, USA, that impact long-term carbon sequestration - MayberrySE_TuleA_D1	MEGAHIT v. MEGAHIT v1.0.6	USA: Antioch, San Francisco Bay, California	38.0499	-121.765	334884573
3300014311	Coastal_wetland_SF	Natural and restored wetland microbial communities from the San Francisco Bay, California, USA, that impact long-term carbon sequestration	Restricted - Released by Nikos bc they passed the 6 months embargo date	None stated on IMG/M	Natural and restored wetland microbial communities from the San Francisco Bay, California, USA, that impact long-term carbon sequestration - MayberryNW_CattailB_D1	MEGAHIT v. MEGAHIT v1.0.6	USA: Antioch, San Francisco Bay, California	38.0524	-121.769	327069936
3300014312	Coastal_wetland_SF	Natural and restored wetland microbial communities from the San Francisco Bay, California, USA, that impact long-term carbon sequestration	Restricted - Released by Nikos bc they passed the 6 months embargo date	None stated on IMG/M	Natural and restored wetland microbial communities from the San Francisco Bay, California, USA, that impact long-term carbon sequestration - RushSE_CattailNLA_D1	MEGAHIT v. MEGAHIT v1.0.6	USA: Fairfield, San Francisco Bay, California	38.2245	-122.019	324997106
3300014313	Coastal_wetland_SF	Natural and restored wetland microbial communities from the San Francisco Bay, California, USA, that impact long-term carbon sequestration	Restricted - Released by Nikos bc they passed the 6 months embargo date	None stated on IMG/M	Natural and restored wetland microbial communities from the San Francisco Bay, California, USA, that impact long-term carbon sequestration - RushSE_CattailNLC_D1	MEGAHIT v. MEGAHIT v1.0.6	USA: Fairfield, San Francisco Bay, California	38.2245	-122.019	325623163
3300014314	Coastal_wetland_SF	Natural and restored wetland microbial communities from the San Francisco Bay, California, USA, that impact long-term carbon sequestration	Restricted - Released by Nikos bc they passed the 6 months embargo date	None stated on IMG/M	Natural and restored wetland microbial communities from the San Francisco Bay, California, USA, that impact long-term carbon sequestration - MayberryNE_TuleA_D2	MEGAHIT v. MEGAHIT v1.0.6	USA: Antioch, San Francisco Bay, California	38.0525	-121.769	349343609
3300014315	Coastal_wetland_SF	Natural and restored wetland microbial communities from the San Francisco Bay, California, USA, that impact long-term carbon sequestration	Restricted - Released by Nikos bc they passed the 6 months embargo date	None stated on IMG/M	Natural and restored wetland microbial communities from the San Francisco Bay, California, USA, that impact long-term carbon sequestration - RushSE_TuleC_D1	MEGAHIT v. MEGAHIT v1.0.6	USA: Fairfield, San Francisco Bay, California	38.2245	-122.019	351923506
3300014316	Coastal_wetland_SF	Natural and restored wetland microbial communities from the San Francisco Bay, California, USA, that impact long-term carbon sequestration	Restricted - Released by Nikos bc they passed the 6 months embargo date	None stated on IMG/M	Natural and restored wetland microbial communities from the San Francisco Bay, California, USA, that impact long-term carbon sequestration - RushMan_CattailNLC_D1	MEGAHIT v. MEGAHIT v1.0.6	USA: Fairfield, San Francisco Bay, California	38.2099	-122.033	390223694
3300014317	Coastal_wetland_SF	Natural and restored wetland microbial communities from the San Francisco Bay, California, USA, that impact long-term carbon sequestration	Restricted - Released by Nikos bc they passed the 6 months embargo date	None stated on IMG/M	Natural and restored wetland microbial communities from the San Francisco Bay, California, USA, that impact long-term carbon sequestration - RushOxbow_ThreeSqB_D1	MEGAHIT v. MEGAHIT v1.0.6	USA: Fairfield, San Francisco Bay, California	38.199	-122.027	361656808
3300014318	Coastal_wetland_SF	Natural and restored wetland microbial communities from the San Francisco Bay, California, USA, that impact long-term carbon sequestration	Restricted - Released by Nikos bc they passed the 6 months embargo date	None stated on IMG/M	Natural and restored wetland microbial communities from the San Francisco Bay, California, USA, that impact long-term carbon sequestration - Sandmound_ThreeSqA_D1_rd	MEGAHIT v. MEGAHIT v1.0.6	USA: Antioch, San Francisco Bay, California	38.0006	-121.624	362213290
3300014319	Coastal_wetland_SF	Natural and restored wetland microbial communities from the San Francisco Bay, California, USA, that impact long-term carbon sequestration	Restricted - Released by Nikos bc they passed the 6 months embargo date	None stated on IMG/M	Natural and restored wetland microbial communities from the San Francisco Bay, California, USA, that impact long-term carbon sequestration - RushSE_TuleA_D1	MEGAHIT v. MEGAHIT v1.0.6	USA: Fairfield, San Francisco Bay, California	38.2245	-122.019	396978195
3300014320	Coastal_wetland_SF	Natural and restored wetland microbial communities from the San Francisco Bay, California, USA, that impact long-term carbon sequestration	Restricted - Released by Nikos bc they passed the 6 months embargo date	None stated on IMG/M	Natural and restored wetland microbial communities from the San Francisco Bay, California, USA, that impact long-term carbon sequestration - RushOxbow_ThreeSqA_D1	MEGAHIT v. MEGAHIT v1.0.6	USA: Fairfield, San Francisco Bay, California	38.199	-122.027	409248141
3300014321	Coastal_wetland_SF	Natural and restored wetland microbial communities from the San Francisco Bay, California, USA, that impact long-term carbon sequestration	Restricted - Released by Nikos bc they passed the 6 months embargo date	None stated on IMG/M	Natural and restored wetland microbial communities from the San Francisco Bay, California, USA, that impact long-term carbon sequestration - Sandmound_TuleB_D1	MEGAHIT v. MEGAHIT v1.0.6	USA: Antioch, San Francisco Bay, California	38.0007	-121.624	381838146
3300014322	Coastal_wetland_SF	Natural and restored wetland microbial communities from the San Francisco Bay, California, USA, that impact long-term carbon sequestration	Restricted - Released by Nikos bc they passed the 6 months embargo date	None stated on IMG/M	Natural and restored wetland microbial communities from the San Francisco Bay, California, USA, that impact long-term carbon sequestration - WestPond_CattailA_D1	MEGAHIT v. MEGAHIT v1.0.6	USA: Twitchell Island, San Francisco Bay, California	38.1075	-121.65	400477794
3300014323	Coastal_wetland_SF	Natural and restored wetland microbial communities from the San Francisco Bay, California, USA, that impact long-term carbon sequestration	Restricted - Released by Nikos bc they passed the 6 months embargo date	None stated on IMG/M	Natural and restored wetland microbial communities from the San Francisco Bay, California, USA, that impact long-term carbon sequestration - WestPond_CattailB_D1	MEGAHIT v. MEGAHIT v1.0.6	USA: Twitchell Island, San Francisco Bay, California	38.1075	-121.65	391579058
3300014324	Coastal_wetland_SF	Natural and restored wetland microbial communities from the San Francisco Bay, California, USA, that impact long-term carbon sequestration	Restricted - Released by Nikos bc they passed the 6 months embargo date	None stated on IMG/M	Natural and restored wetland microbial communities from the San Francisco Bay, California, USA, that impact long-term carbon sequestration - Sandmound_TuleA_D1	MEGAHIT v. MEGAHIT v1.0.6	USA: Antioch, San Francisco Bay, California	38.0007	-121.624	502229222
3300005346	Lagoon	Saline water and sediment microbial community from Etoliko Lagoon, Greece	n/a - permission from Susannah Tringe	None stated on IMG/M	Saline sediment microbial community from Etoliko Lagoon, Greece	Unkonwn	Etoliko Lagoon, Greece	38.4822	21.3132	427127693
3300005613	Lagoon	Saline water and sediment microbial community from Etoliko Lagoon, Greece	n/a - Released on PI's approval	None stated on IMG/M	Saline sediment microbial communities from Etoliko Lagoon, Greece - sediment	SPADES v3.5.0	Greece: Etoliko Lagoon	38.4825	21.315	688318415
3300036539	Salt_marsh	Salt marsh sediment microbial communities from Sand Creek Marshes, Rowley, MA, United States	Unrestricted	None stated on IMG/M	Salt marsh sediment microbial communities from Sand Creek Marshes, Rowley, MA, United States - 10WB15	metaspades v. 3.13.0	USA: Rowley, Massachusetts	42.7489	-70.8243	186368294
3300036542	Salt_marsh	Salt marsh sediment microbial communities from Sand Creek Marshes, Rowley, MA, United States	Unrestricted	None stated on IMG/M	Salt marsh sediment microbial communities from Sand Creek Marshes, Rowley, MA, United States - 8CB15	metaspades v. 3.13.0	USA: Rowley, Massachusetts	42.7489	-70.8243	178038267
3300036589	Salt_marsh	Salt marsh sediment microbial communities from Sand Creek Marshes, Rowley, MA, United States	Unrestricted	None stated on IMG/M	Salt marsh sediment microbial communities from Sand Creek Marshes, Rowley, MA, United States - 5ST15	metaspades v. 3.13.0	USA: Rowley, Massachusetts	42.7489	-70.8243	244833364
3300036590	Salt_marsh	Salt marsh sediment microbial communities from Sand Creek Marshes, Rowley, MA, United States	Unrestricted	None stated on IMG/M	Salt marsh sediment microbial communities from Sand Creek Marshes, Rowley, MA, United States - 8ST15	metaspades v. 3.13.0	USA: Rowley, Massachusetts	42.7489	-70.8243	218914687
3300036813	Salt_marsh	Salt marsh sediment microbial communities from Sand Creek Marshes, Rowley, MA, United States	Unrestricted	None stated on IMG/M	Salt marsh sediment microbial communities from Sand Creek Marshes, Rowley, MA, United States - 5CB15	metaspades v. 3.13.0	USA: Rowley, Massachusetts	42.7489	-70.8243	277868758
3300036915	Salt_marsh	Salt marsh sediment microbial communities from Sand Creek Marshes, Rowley, MA, United States	Unrestricted	None stated on IMG/M	Salt marsh sediment microbial communities from Sand Creek Marshes, Rowley, MA, United States - 10CP15	metaspades v. 3.13.0	USA: Rowley, Massachusetts	42.7489	-70.8243	653768601
3300036916	Salt_marsh	Salt marsh sediment microbial communities from Sand Creek Marshes, Rowley, MA, United States	Unrestricted	None stated on IMG/M	Salt marsh sediment microbial communities from Sand Creek Marshes, Rowley, MA, United States - 10WP15	metaspades v. 3.13.0	USA: Rowley, Massachusetts	42.7489	-70.8243	447615636
3300036917	Salt_marsh	Salt marsh sediment microbial communities from Sand Creek Marshes, Rowley, MA, United States	Unrestricted	None stated on IMG/M	Salt marsh sediment microbial communities from Sand Creek Marshes, Rowley, MA, United States - 10WT15	metaspades v. 3.13.0	USA: Rowley, Massachusetts	42.7489	-70.8243	542784270
3300036918	Salt_marsh	Salt marsh sediment microbial communities from Sand Creek Marshes, Rowley, MA, United States	Unrestricted	None stated on IMG/M	Salt marsh sediment microbial communities from Sand Creek Marshes, Rowley, MA, United States - 5CP15	metaspades v. 3.13.0	USA: Rowley, Massachusetts	42.7489	-70.8243	747928568
3300036919	Salt_marsh	Salt marsh sediment microbial communities from Sand Creek Marshes, Rowley, MA, United States	Unrestricted	None stated on IMG/M	Salt marsh sediment microbial communities from Sand Creek Marshes, Rowley, MA, United States - 5NP15	metaspades v. 3.13.0	USA: Rowley, Massachusetts	42.7489	-70.8243	521635918
3300036920	Salt_marsh	Salt marsh sediment microbial communities from Sand Creek Marshes, Rowley, MA, United States	Unrestricted	None stated on IMG/M	Salt marsh sediment microbial communities from Sand Creek Marshes, Rowley, MA, United States - 5NT15	metaspades v. 3.13.0	USA: Rowley, Massachusetts	42.7489	-70.8243	485408806
3300036921	Salt_marsh	Salt marsh sediment microbial communities from Sand Creek Marshes, Rowley, MA, United States	Unrestricted	None stated on IMG/M	Salt marsh sediment microbial communities from Sand Creek Marshes, Rowley, MA, United States - 5SB15	metaspades v. 3.13.0	USA: Rowley, Massachusetts	42.7489	-70.8243	286267336
3300036922	Salt_marsh	Salt marsh sediment microbial communities from Sand Creek Marshes, Rowley, MA, United States	Unrestricted	None stated on IMG/M	Salt marsh sediment microbial communities from Sand Creek Marshes, Rowley, MA, United States - 5SP15	metaspades v. 3.13.0	USA: Rowley, Massachusetts	42.7489	-70.8243	746497291
3300036923	Salt_marsh	Salt marsh sediment microbial communities from Sand Creek Marshes, Rowley, MA, United States	Unrestricted	None stated on IMG/M	Salt marsh sediment microbial communities from Sand Creek Marshes, Rowley, MA, United States - 5WB15	metaspades v. 3.13.0	USA: Rowley, Massachusetts	42.7489	-70.8243	622218571
3300036924	Salt_marsh	Salt marsh sediment microbial communities from Sand Creek Marshes, Rowley, MA, United States	Unrestricted	None stated on IMG/M	Salt marsh sediment microbial communities from Sand Creek Marshes, Rowley, MA, United States - 5WT15	metaspades v. 3.13.0	USA: Rowley, Massachusetts	42.7489	-70.8243	312622016
3300036925	Salt_marsh	Salt marsh sediment microbial communities from Sand Creek Marshes, Rowley, MA, United States	Unrestricted	None stated on IMG/M	Salt marsh sediment microbial communities from Sand Creek Marshes, Rowley, MA, United States - 8CP15	metaspades v. 3.13.0	USA: Rowley, Massachusetts	42.7489	-70.8243	1105591220
3300036926	Salt_marsh	Salt marsh sediment microbial communities from Sand Creek Marshes, Rowley, MA, United States	Unrestricted	None stated on IMG/M	Salt marsh sediment microbial communities from Sand Creek Marshes, Rowley, MA, United States - 8CT15	metaspades v. 3.13.0	USA: Rowley, Massachusetts	42.7489	-70.8243	404811859
3300036927	Salt_marsh	Salt marsh sediment microbial communities from Sand Creek Marshes, Rowley, MA, United States	Unrestricted	None stated on IMG/M	Salt marsh sediment microbial communities from Sand Creek Marshes, Rowley, MA, United States - 8NP15	metaspades v. 3.13.0	USA: Rowley, Massachusetts	42.7489	-70.8243	568704937
3300036934	Salt_marsh	Salt marsh sediment microbial communities from Sand Creek Marshes, Rowley, MA, United States	Unrestricted	None stated on IMG/M	Salt marsh sediment microbial communities from Sand Creek Marshes, Rowley, MA, United States - 8NT15	metaspades v. 3.13.0	USA: Rowley, Massachusetts	42.7489	-70.8243	606094401
3300036935	Salt_marsh	Salt marsh sediment microbial communities from Sand Creek Marshes, Rowley, MA, United States	Unrestricted	None stated on IMG/M	Salt marsh sediment microbial communities from Sand Creek Marshes, Rowley, MA, United States - 8SP15	metaspades v. 3.13.0	USA: Rowley, Massachusetts	42.7489	-70.8243	826653138
3300036936	Salt_marsh	Salt marsh sediment microbial communities from Sand Creek Marshes, Rowley, MA, United States	Unrestricted	None stated on IMG/M	Salt marsh sediment microbial communities from Sand Creek Marshes, Rowley, MA, United States - 8WB15	metaspades v. 3.13.0	USA: Rowley, Massachusetts	42.7489	-70.8243	594402420
3300036937	Salt_marsh	Salt marsh sediment microbial communities from Sand Creek Marshes, Rowley, MA, United States	Unrestricted	None stated on IMG/M	Salt marsh sediment microbial communities from Sand Creek Marshes, Rowley, MA, United States - 8WP15	metaspades v. 3.13.0	USA: Rowley, Massachusetts	42.7489	-70.8243	687199469
3300036938	Salt_marsh	Salt marsh sediment microbial communities from Sand Creek Marshes, Rowley, MA, United States	Unrestricted	None stated on IMG/M	Salt marsh sediment microbial communities from Sand Creek Marshes, Rowley, MA, United States - 8WT15	metaspades v. 3.13.0	USA: Rowley, Massachusetts	42.7489	-70.8243	621879309
3300037120	Salt_marsh	Salt marsh sediment microbial communities from Sand Creek Marshes, Rowley, MA, United States	Unrestricted	None stated on IMG/M	Salt marsh sediment microbial communities from Sand Creek Marshes, Rowley, MA, United States - 10CB15	metaspades v. 3.13.0	USA: Rowley, Massachusetts	42.7489	-70.8243	569690371
3300037121	Salt_marsh	Salt marsh sediment microbial communities from Sand Creek Marshes, Rowley, MA, United States	Unrestricted	None stated on IMG/M	Salt marsh sediment microbial communities from Sand Creek Marshes, Rowley, MA, United States - 10SB15	metaspades v. 3.13.0	USA: Rowley, Massachusetts	42.7489	-70.8243	412832222
3300037397	Salt_marsh	Salt marsh sediment microbial communities from Sand Creek Marshes, Rowley, MA, United States	Unrestricted	None stated on IMG/M	Salt marsh sediment microbial communities from Sand Creek Marshes, Rowley, MA, United States - 10CT5	metaspades v. 3.13.0	USA: Rowley, Massachusetts	42.7489	-70.8243	712938448
3300037398	Salt_marsh	Salt marsh sediment microbial communities from Sand Creek Marshes, Rowley, MA, United States	Unrestricted	None stated on IMG/M	Salt marsh sediment microbial communities from Sand Creek Marshes, Rowley, MA, United States - 10NP15	metaspades v. 3.13.0	USA: Rowley, Massachusetts	42.7489	-70.8243	1081978168
3300037399	Salt_marsh	Salt marsh sediment microbial communities from Sand Creek Marshes, Rowley, MA, United States	Unrestricted	None stated on IMG/M	Salt marsh sediment microbial communities from Sand Creek Marshes, Rowley, MA, United States - 10ST15	metaspades v. 3.13.0	USA: Rowley, Massachusetts	42.7489	-70.8243	650826283
3300031255	Salt_marsh	Salt marsh sediment microbial communities from the Plum Island Ecosystem LTER, Massachusetts, United States	Unrestricted	None stated on IMG/M	Salt marsh sediment microbial communities from the Plum Island Ecosystem LTER, Massachusetts, United States - Salt Marsh Sediment SW1603-70	spades v. 3.12.0	USA: Massachusetts	42.759	-70.847	560725594
3300031256	Salt_marsh	Salt marsh sediment microbial communities from the Plum Island Ecosystem LTER, Massachusetts, United States	Unrestricted	None stated on IMG/M	Salt marsh sediment microbial communities from the Plum Island Ecosystem LTER, Massachusetts, United States - Salt Marsh Sediment SW1603-10	spades v. 3.12.0	USA: Massachusetts	42.722	-70.847	621653564
3300031257	Salt_marsh	Salt marsh sediment microbial communities from the Plum Island Ecosystem LTER, Massachusetts, United States	Unrestricted	None stated on IMG/M	Salt marsh sediment microbial communities from the Plum Island Ecosystem LTER, Massachusetts, United States - Salt Marsh Sediment SW1603-80	spades v. 3.12.0	USA: Massachusetts	42.722	-70.847	739925382
3300031274	Salt_marsh	Salt marsh sediment microbial communities from the Plum Island Ecosystem LTER, Massachusetts, United States	Unrestricted	None stated on IMG/M	Salt marsh sediment microbial communities from the Plum Island Ecosystem LTER, Massachusetts, United States - WE1604-30	spades v. 3.12.0	USA: Massachusetts	42.759	-70.891	482112348
3300031275	Salt_marsh	Salt marsh sediment microbial communities from the Plum Island Ecosystem LTER, Massachusetts, United States	Unrestricted	None stated on IMG/M	Salt marsh sediment microbial communities from the Plum Island Ecosystem LTER, Massachusetts, United States - WE1603-90	spades v. 3.12.0	USA: Massachusetts	42.759	-70.891	463440491
3300031276	Salt_marsh	Salt marsh sediment microbial communities from the Plum Island Ecosystem LTER, Massachusetts, United States	Unrestricted	None stated on IMG/M	Salt marsh sediment microbial communities from the Plum Island Ecosystem LTER, Massachusetts, United States - WE1604-20	spades v. 3.12.0	USA: Massachusetts	42.759	-70.891	481932932
3300031277	Salt_marsh	Salt marsh sediment microbial communities from the Plum Island Ecosystem LTER, Massachusetts, United States	Unrestricted	None stated on IMG/M	Salt marsh sediment microbial communities from the Plum Island Ecosystem LTER, Massachusetts, United States - WE1603-30	spades v. 3.12.0	USA: Massachusetts	42.759	-70.891	544434986
3300031278	Salt_marsh	Salt marsh sediment microbial communities from the Plum Island Ecosystem LTER, Massachusetts, United States	Unrestricted	None stated on IMG/M	Salt marsh sediment microbial communities from the Plum Island Ecosystem LTER, Massachusetts, United States - WE1603-170	spades v. 3.12.0	USA: Massachusetts	42.759	-70.891	355026247
3300031280	Salt_marsh	Salt marsh sediment microbial communities from the Plum Island Ecosystem LTER, Massachusetts, United States	Unrestricted	None stated on IMG/M	Salt marsh sediment microbial communities from the Plum Island Ecosystem LTER, Massachusetts, United States - WE1603-240	spades v. 3.12.0	USA: Massachusetts	42.759	-70.891	407986630
3300031281	Salt_marsh	Salt marsh sediment microbial communities from the Plum Island Ecosystem LTER, Massachusetts, United States	Unrestricted	None stated on IMG/M	Salt marsh sediment microbial communities from the Plum Island Ecosystem LTER, Massachusetts, United States - WE1602-40	spades v. 3.12.0	USA: Massachusetts	42.759	-70.891	533328113
3300031331	Salt_marsh	Salt marsh sediment microbial communities from the Plum Island Ecosystem LTER, Massachusetts, United States	Unrestricted	None stated on IMG/M	Salt marsh sediment microbial communities from the Plum Island Ecosystem LTER, Massachusetts, United States - WE1603-150	spades v. 3.12.0	USA: Massachusetts	42.759	-70.891	397689442
3300031337	Salt_marsh	Salt marsh sediment microbial communities from the Plum Island Ecosystem LTER, Massachusetts, United States	Unrestricted	None stated on IMG/M	Salt marsh sediment microbial communities from the Plum Island Ecosystem LTER, Massachusetts, United States - WE1603-130	spades v. 3.12.0	USA: Massachusetts	42.759	-70.891	419387379
3300031341	Salt_marsh	Salt marsh sediment microbial communities from the Plum Island Ecosystem LTER, Massachusetts, United States	Unrestricted	None stated on IMG/M	Salt marsh sediment microbial communities from the Plum Island Ecosystem LTER, Massachusetts, United States - WE1602-20	spades v. 3.12.0	USA: Massachusetts	42.759	-70.891	386647506
3300031351	Salt_marsh	Salt marsh sediment microbial communities from the Plum Island Ecosystem LTER, Massachusetts, United States	Unrestricted	None stated on IMG/M	Salt marsh sediment microbial communities from the Plum Island Ecosystem LTER, Massachusetts, United States - WE1603-190	spades v. 3.12.0	USA: Massachusetts	42.759	-70.891	344766969
3300031354	Salt_marsh	Salt marsh sediment microbial communities from the Plum Island Ecosystem LTER, Massachusetts, United States	Unrestricted	None stated on IMG/M	Salt marsh sediment microbial communities from the Plum Island Ecosystem LTER, Massachusetts, United States - SW1603-20	spades v. 3.12.0	USA: Massachusetts	42.722	-70.891	447713698
3300031355	Salt_marsh	Salt marsh sediment microbial communities from the Plum Island Ecosystem LTER, Massachusetts, United States	Unrestricted	None stated on IMG/M	Salt marsh sediment microbial communities from the Plum Island Ecosystem LTER, Massachusetts, United States - WE1602-70	spades v. 3.12.0	USA: Massachusetts	42.759	-70.891	545152859
3300031356	Salt_marsh	Salt marsh sediment microbial communities from the Plum Island Ecosystem LTER, Massachusetts, United States	Unrestricted	None stated on IMG/M	Salt marsh sediment microbial communities from the Plum Island Ecosystem LTER, Massachusetts, United States - WE1604-90	spades v. 3.12.0	USA: Massachusetts	42.759	-70.891	442296592
3300031357	Salt_marsh	Salt marsh sediment microbial communities from the Plum Island Ecosystem LTER, Massachusetts, United States	Unrestricted	None stated on IMG/M	Salt marsh sediment microbial communities from the Plum Island Ecosystem LTER, Massachusetts, United States - WE1604-70	spades v. 3.12.0	USA: Massachusetts	42.759	-70.891	321298680
3300031358	Salt_marsh	Salt marsh sediment microbial communities from the Plum Island Ecosystem LTER, Massachusetts, United States	Unrestricted	None stated on IMG/M	Salt marsh sediment microbial communities from the Plum Island Ecosystem LTER, Massachusetts, United States - WE1603-110	spades v. 3.12.0	USA: Massachusetts	42.759	-70.891	417746178
3300031359	Salt_marsh	Salt marsh sediment microbial communities from the Plum Island Ecosystem LTER, Massachusetts, United States	Unrestricted	None stated on IMG/M	Salt marsh sediment microbial communities from the Plum Island Ecosystem LTER, Massachusetts, United States - WE1603-40	spades v. 3.12.0	USA: Massachusetts	42.759	-70.891	599634006
3300031360	Salt_marsh	Salt marsh sediment microbial communities from the Plum Island Ecosystem LTER, Massachusetts, United States	Unrestricted	None stated on IMG/M	Salt marsh sediment microbial communities from the Plum Island Ecosystem LTER, Massachusetts, United States - SW1603-40	spades v. 3.12.0	USA: Massachusetts	42.722	-70.891	502790349
3300031364	Salt_marsh	Salt marsh sediment microbial communities from the Plum Island Ecosystem LTER, Massachusetts, United States	Unrestricted	None stated on IMG/M	Salt marsh sediment microbial communities from the Plum Island Ecosystem LTER, Massachusetts, United States - SW1603-30	spades v. 3.12.0	USA: Massachusetts	42.722	-70.891	668798643
3300031365	Salt_marsh	Salt marsh sediment microbial communities from the Plum Island Ecosystem LTER, Massachusetts, United States	Unrestricted	None stated on IMG/M	Salt marsh sediment microbial communities from the Plum Island Ecosystem LTER, Massachusetts, United States - SW1601-220	spades v. 3.12.0	USA: Massachusetts	42.722	-70.891	395915879
3300031367	Salt_marsh	Salt marsh sediment microbial communities from the Plum Island Ecosystem LTER, Massachusetts, United States	Unrestricted	None stated on IMG/M	Salt marsh sediment microbial communities from the Plum Island Ecosystem LTER, Massachusetts, United States - WE1604-10	spades v. 3.12.0	USA: Massachusetts	42.759	-70.891	440798112
3300031368	Salt_marsh	Salt marsh sediment microbial communities from the Plum Island Ecosystem LTER, Massachusetts, United States	Unrestricted	None stated on IMG/M	Salt marsh sediment microbial communities from the Plum Island Ecosystem LTER, Massachusetts, United States - WE1603-230	spades v. 3.12.0	USA: Massachusetts	42.759	-70.891	409834324
3300031369	Salt_marsh	Salt marsh sediment microbial communities from the Plum Island Ecosystem LTER, Massachusetts, United States	Unrestricted	None stated on IMG/M	Salt marsh sediment microbial communities from the Plum Island Ecosystem LTER, Massachusetts, United States - WE1602-90	spades v. 3.12.0	USA: Massachusetts	42.759	-70.891	453699818
3300031371	Salt_marsh	Salt marsh sediment microbial communities from the Plum Island Ecosystem LTER, Massachusetts, United States	Unrestricted	None stated on IMG/M	Salt marsh sediment microbial communities from the Plum Island Ecosystem LTER, Massachusetts, United States - WE1603-10	spades v. 3.12.0	USA: Massachusetts	42.759	-70.891	493119008
3300031379	Salt_marsh	Salt marsh sediment microbial communities from the Plum Island Ecosystem LTER, Massachusetts, United States	Unrestricted	None stated on IMG/M	Salt marsh sediment microbial communities from the Plum Island Ecosystem LTER, Massachusetts, United States - WE1603-220	spades v. 3.12.0	USA: Massachusetts	42.759	-70.891	448150348
3300031511	Salt_marsh	Salt marsh sediment microbial communities from the Plum Island Ecosystem LTER, Massachusetts, United States	Unrestricted	None stated on IMG/M	Salt marsh sediment microbial communities from the Plum Island Ecosystem LTER, Massachusetts, United States - WE1603-20	spades v. 3.12.0	USA: Massachusetts	42.759	-70.891	545439724
3300031537	Salt_marsh	Salt marsh sediment microbial communities from the Plum Island Ecosystem LTER, Massachusetts, United States	Unrestricted	None stated on IMG/M	Salt marsh sediment microbial communities from the Plum Island Ecosystem LTER, Massachusetts, United States - WE1602-30	spades v. 3.12.0	USA: Massachusetts	42.759	-70.891	725896654
3300031551	Salt_marsh	Salt marsh sediment microbial communities from the Plum Island Ecosystem LTER, Massachusetts, United States	Unrestricted	None stated on IMG/M	Salt marsh sediment microbial communities from the Plum Island Ecosystem LTER, Massachusetts, United States - Salt Marsh Sediment SW1601-110	spades v. 3.12.0	USA: Massachusetts	42.722	-70.847	565361781
3300031552	Salt_marsh	Salt marsh sediment microbial communities from the Plum Island Ecosystem LTER, Massachusetts, United States	Unrestricted	None stated on IMG/M	Salt marsh sediment microbial communities from the Plum Island Ecosystem LTER, Massachusetts, United States - Salt Marsh Sediment SW1601-20	spades v. 3.12.0	USA: Massachusetts	42.722	-70.847	666620215
3300031553	Salt_marsh	Salt marsh sediment microbial communities from the Plum Island Ecosystem LTER, Massachusetts, United States	Unrestricted	None stated on IMG/M	Salt marsh sediment microbial communities from the Plum Island Ecosystem LTER, Massachusetts, United States - Salt Marsh Sediment SW1601-240	spades v. 3.12.0	USA: Massachusetts	42.722	-70.847	594448981
3300031554	Salt_marsh	Salt marsh sediment microbial communities from the Plum Island Ecosystem LTER, Massachusetts, United States	Unrestricted	None stated on IMG/M	Salt marsh sediment microbial communities from the Plum Island Ecosystem LTER, Massachusetts, United States - Salt Marsh Sediment SW1601-130	spades v. 3.12.0	USA: Massachusetts	42.722	-70.847	475439018
3300031563	Salt_marsh	Salt marsh sediment microbial communities from the Plum Island Ecosystem LTER, Massachusetts, United States	Unrestricted	None stated on IMG/M	Salt marsh sediment microbial communities from the Plum Island Ecosystem LTER, Massachusetts, United States - WE1604-40	spades v. 3.12.0	USA: Massachusetts	42.759	-70.891	456395219
3300031575	Salt_marsh	Salt marsh sediment microbial communities from the Plum Island Ecosystem LTER, Massachusetts, United States	Unrestricted	None stated on IMG/M	Salt marsh sediment microbial communities from the Plum Island Ecosystem LTER, Massachusetts, United States - Salt Marsh Sediment WE1603-70	spades v. 3.12.0	USA: Massachusetts	42.722	-70.847	461171370
3300031585	Salt_marsh	Salt marsh sediment microbial communities from the Plum Island Ecosystem LTER, Massachusetts, United States	Unrestricted	None stated on IMG/M	Salt marsh sediment microbial communities from the Plum Island Ecosystem LTER, Massachusetts, United States - Salt Marsh Sediment SW1602-40	spades v. 3.12.0	USA: Massachusetts	42.722	-70.847	654417262
3300031586	Salt_marsh	Salt marsh sediment microbial communities from the Plum Island Ecosystem LTER, Massachusetts, United States	Unrestricted	None stated on IMG/M	Salt marsh sediment microbial communities from the Plum Island Ecosystem LTER, Massachusetts, United States - Salt Marsh Sediment SW1601-190	spades v. 3.12.0	USA: Massachusetts	42.722	-70.847	496181409
3300031620	Salt_marsh	Salt marsh sediment microbial communities from the Plum Island Ecosystem LTER, Massachusetts, United States	Unrestricted	None stated on IMG/M	Salt marsh sediment microbial communities from the Plum Island Ecosystem LTER, Massachusetts, United States - Salt Marsh Sediment SW1601-70	spades v. 3.12.0	USA: Massachusetts	42.722	-70.847	503175426
3300031624	Salt_marsh	Salt marsh sediment microbial communities from the Plum Island Ecosystem LTER, Massachusetts, United States	Unrestricted	None stated on IMG/M	Salt marsh sediment microbial communities from the Plum Island Ecosystem LTER, Massachusetts, United States - Salt Marsh Sediment SW1602-10	spades v. 3.12.0	USA: Massachusetts	42.722	-70.847	710959352
3300031643	Salt_marsh	Salt marsh sediment microbial communities from the Plum Island Ecosystem LTER, Massachusetts, United States	Unrestricted	None stated on IMG/M	Salt marsh sediment microbial communities from the Plum Island Ecosystem LTER, Massachusetts, United States - Salt Marsh Sediment SW1601-30	spades v. 3.12.0	USA: Massachusetts	42.722	-70.847	419527777
3300031650	Salt_marsh	Salt marsh sediment microbial communities from the Plum Island Ecosystem LTER, Massachusetts, United States	Unrestricted	None stated on IMG/M	Salt marsh sediment microbial communities from the Plum Island Ecosystem LTER, Massachusetts, United States - Salt Marsh Sediment SW1601-150	spades v. 3.12.0	USA: Massachusetts	42.722	-70.847	512016121
3300031651	Salt_marsh	Salt marsh sediment microbial communities from the Plum Island Ecosystem LTER, Massachusetts, United States	Unrestricted	None stated on IMG/M	Salt marsh sediment microbial communities from the Plum Island Ecosystem LTER, Massachusetts, United States - Salt Marsh Sediment SW1601-210	spades v. 3.12.0	USA: Massachusetts	42.722	-70.847	515960891
3300031652	Salt_marsh	Salt marsh sediment microbial communities from the Plum Island Ecosystem LTER, Massachusetts, United States	Unrestricted	None stated on IMG/M	Salt marsh sediment microbial communities from the Plum Island Ecosystem LTER, Massachusetts, United States - Salt Marsh Sediment SW1601-40	spades v. 3.12.0	USA: Massachusetts	42.722	-70.847	885720362
3300031653	Salt_marsh	Salt marsh sediment microbial communities from the Plum Island Ecosystem LTER, Massachusetts, United States	Unrestricted	None stated on IMG/M	Salt marsh sediment microbial communities from the Plum Island Ecosystem LTER, Massachusetts, United States - Salt Marsh Sediment SW1601-90	spades v. 3.12.0	USA: Massachusetts	42.722	-70.847	670008700
3300031654	Salt_marsh	Salt marsh sediment microbial communities from the Plum Island Ecosystem LTER, Massachusetts, United States	Unrestricted	None stated on IMG/M	Salt marsh sediment microbial communities from the Plum Island Ecosystem LTER, Massachusetts, United States - Salt Marsh Sediment SW1601-200	spades v. 3.12.0	USA: Massachusetts	42.722	-70.847	782780637
3300031692	Salt_marsh	Salt marsh sediment microbial communities from the Plum Island Ecosystem LTER, Massachusetts, United States	Unrestricted	None stated on IMG/M	Salt marsh sediment microbial communities from the Plum Island Ecosystem LTER, Massachusetts, United States - Salt Marsh Sediment SW1602-30	spades v. 3.12.0	USA: Massachusetts	42.722	-70.847	554257877
3300031698	Salt_marsh	Salt marsh sediment microbial communities from the Plum Island Ecosystem LTER, Massachusetts, United States	Unrestricted	None stated on IMG/M	Salt marsh sediment microbial communities from the Plum Island Ecosystem LTER, Massachusetts, United States - Salt Marsh Sediment SW1602-70	spades v. 3.12.0	USA: Massachusetts	42.722	-70.847	794501715
3300031699	Salt_marsh	Salt marsh sediment microbial communities from the Plum Island Ecosystem LTER, Massachusetts, United States	Unrestricted	None stated on IMG/M	Salt marsh sediment microbial communities from the Plum Island Ecosystem LTER, Massachusetts, United States - Salt Marsh Sediment SW1602-20	spades v. 3.12.0	USA: Massachusetts	42.722	-70.847	663244708
3300031864	Salt_marsh	Salt marsh sediment microbial communities from the Plum Island Ecosystem LTER, Massachusetts, United States	Unrestricted	None stated on IMG/M	Salt marsh sediment microbial communities from the Plum Island Ecosystem LTER, Massachusetts, United States - Salt Marsh Sediment SW1601-230	spades v. 3.12.0	USA: Massachusetts	42.722	-70.847	331915479
3300032029	Salt_marsh	Salt marsh sediment microbial communities from the Plum Island Ecosystem LTER, Massachusetts, United States	Unrestricted	None stated on IMG/M	Salt marsh sediment microbial communities from the Plum Island Ecosystem LTER, Massachusetts, United States - Salt Marsh Sediment SW1601-170	spades v. 3.12.0	USA: Massachusetts	42.722	-70.847	330649031
3300032061	Salt_marsh	Salt marsh sediment microbial communities from the Plum Island Ecosystem LTER, Massachusetts, United States	Unrestricted	None stated on IMG/M	Salt marsh sediment microbial communities from the Plum Island Ecosystem LTER, Massachusetts, United States - Salt Marsh Sediment SW1601-10	spades v. 3.12.0	USA: Massachusetts	42.722	-70.847	809094614
3300032062	Salt_marsh	Salt marsh sediment microbial communities from the Plum Island Ecosystem LTER, Massachusetts, United States	Unrestricted	None stated on IMG/M	Salt marsh sediment microbial communities from the Plum Island Ecosystem LTER, Massachusetts, United States - Salt Marsh Sediment SW1602-90	spades v. 3.12.0	USA: Massachusetts	42.722	-70.847	795454788
3300033291	Salt_marsh	Salt marsh sediment microbial communities from the Plum Island Ecosystem LTER, Massachusetts, United States	Unrestricted	None stated on IMG/M	Salt marsh sediment microbial communities from the Plum Island Ecosystem LTER, Massachusetts, United States - WE1602-10	spades v. 3.12.0	USA: Massachusetts	42.759	-70.891	815798096
3300007535	Unrestored_saltern_R1	Salt pond water, soil and salt crust microbial communities from South San Francisco under conditions of wetland restoration.	Unrestricted	https://doi.org/10.1038/s41396-021-01067-w	Salt pond soil microbial communities from South San Francisco under conditions of wetland restoration - Salt Pond MetaG R1_A_D2_MG	MEGAHIT v. MEGAHIT v1.0.3	South San Francisco, USA	37.4969	-122.133	660086763
3300007537	Unrestored_saltern_R2	Salt pond water, soil and salt crust microbial communities from South San Francisco under conditions of wetland restoration.	Unrestricted	https://doi.org/10.1038/s41396-021-01067-w	Salt pond soil microbial communities from South San Francisco under conditions of wetland restoration - Salt Pond MetaG R2_A_D1_MG	MEGAHIT v. MEGAHIT v1.0.3	South San Francisco, USA	37.4958	-122.133	818467241
3300007614	Coastal_wetland_R2A	Salt pond water, soil and salt crust microbial communities from South San Francisco under conditions of wetland restoration.	Unrestricted	https://doi.org/10.1038/s41396-021-01067-w	Soil microbial communities from South San Francisco under conditions of wetland restoration - Salt Pond MetaG R2A_A_D1_MG	MEGAHIT v. MEGAHIT v1.0.3	South San Francisco, USA	37.4962	-122.133	581475011
3300007619	Coastal_wetland_R2A	Salt pond water, soil and salt crust microbial communities from South San Francisco under conditions of wetland restoration.	Unrestricted	https://doi.org/10.1038/s41396-021-01067-w	Soil microbial communities from South San Francisco under conditions of wetland restoration - Salt Pond MetaG R2A_A_D2_MG	MEGAHIT v. MEGAHIT v1.0.3	South San Francisco, USA	37.4962	-122.133	612966947
3300007626	Unrestored_saltern_R1	Salt pond water, soil and salt crust microbial communities from South San Francisco under conditions of wetland restoration.	Unrestricted	https://doi.org/10.1038/s41396-021-01067-w	Salt pond soil microbial communities from South San Francisco under conditions of wetland restoration - Salt Pond MetaG R1_C_D2_MG	MEGAHIT v. MEGAHIT v1.0.3	South San Francisco, USA	37.4971	-122.133	575850556
3300007628	Unrestored_saltern_R2	Salt pond water, soil and salt crust microbial communities from South San Francisco under conditions of wetland restoration.	Unrestricted	https://doi.org/10.1038/s41396-021-01067-w	Salt pond soil microbial communities from South San Francisco under conditions of wetland restoration - Salt Pond MetaG R2_B_D1_MG	MEGAHIT v. MEGAHIT v1.0.3	South San Francisco, USA	37.4961	-122.133	652101080
3300007633	Unrestored_saltern_R2	Salt pond water, soil and salt crust microbial communities from South San Francisco under conditions of wetland restoration.	Unrestricted	https://doi.org/10.1038/s41396-021-01067-w	Salt pond soil microbial communities from South San Francisco under conditions of wetland restoration - Salt Pond MetaG R2_C_D1_MG	MEGAHIT v. MEGAHIT v1.0.3	South San Francisco, USA	37.4965	-122.133	709727192
3300007635	Unrestored_saltern_R1	Salt pond water, soil and salt crust microbial communities from South San Francisco under conditions of wetland restoration.	Unrestricted	https://doi.org/10.1038/s41396-021-01067-w	Salt pond soil microbial communities from South San Francisco under conditions of wetland restoration - Salt Pond MetaG R1_A_D1_MG	MEGAHIT v. MEGAHIT v1.0.3	South San Francisco, USA	37.4969	-122.133	689817367
3300007668	Unrestored_saltern_R2	Salt pond water, soil and salt crust microbial communities from South San Francisco under conditions of wetland restoration.	Unrestricted	https://doi.org/10.1038/s41396-021-01067-w	Salt pond soil microbial communities from South San Francisco under conditions of wetland restoration - Salt Pond MetaG R2_A_D2_MG	MEGAHIT v. MEGAHIT v1.0.3	South San Francisco, USA	37.4958	-122.133	497073746
3300007712	Unrestored_saltern_R1	Salt pond water, soil and salt crust microbial communities from South San Francisco under conditions of wetland restoration.	Unrestricted	https://doi.org/10.1038/s41396-021-01067-w	Salt pond soil microbial communities from South San Francisco under conditions of wetland restoration - Salt Pond MetaG R1_B_D2_MG	MEGAHIT v. MEGAHIT v1.0.3	South San Francisco, USA	37.4968	-122.133	663047453
3300007723	Unrestored_saltern_R1	Salt pond water, soil and salt crust microbial communities from South San Francisco under conditions of wetland restoration.	Unrestricted	https://doi.org/10.1038/s41396-021-01067-w	Salt pond soil microbial communities from South San Francisco under conditions of wetland restoration - Salt Pond MetaG R1_B_D1_MG	MEGAHIT v. MEGAHIT v1.0.3	South San Francisco, USA	37.4968	-122.133	778391274
3300007757	Coastal_wetland_R2A	Salt pond water, soil and salt crust microbial communities from South San Francisco under conditions of wetland restoration.	Unrestricted	https://doi.org/10.1038/s41396-021-01067-w	Soil microbial communities from South San Francisco under conditions of wetland restoration - Salt Pond MetaG R2A_B_D1_MG	MEGAHIT v. MEGAHIT v1.0.3	South San Francisco, USA	37.496	-122.133	360035414
3300007764	Coastal_wetland_R2A	Salt pond water, soil and salt crust microbial communities from South San Francisco under conditions of wetland restoration.	Unrestricted	https://doi.org/10.1038/s41396-021-01067-w	Soil microbial communities from South San Francisco under conditions of wetland restoration - Salt Pond MetaG R2A_B_D2_MG	MEGAHIT v. MEGAHIT v1.0.3	South San Francisco, USA	37.496	-122.133	408194331
3300007769	Coastal_wetland_R2A	Salt pond water, soil and salt crust microbial communities from South San Francisco under conditions of wetland restoration.	Unrestricted	https://doi.org/10.1038/s41396-021-01067-w	Soil microbial communities from South San Francisco under conditions of wetland restoration - Salt Pond MetaG R2A_C_D1_MG	MEGAHIT v. MEGAHIT v1.0.3	South San Francisco, USA	37.4965	-122.133	456622735
3300007775	Coastal_wetland_R2A	Salt pond water, soil and salt crust microbial communities from South San Francisco under conditions of wetland restoration.	Unrestricted	https://doi.org/10.1038/s41396-021-01067-w	Soil microbial communities from South San Francisco under conditions of wetland restoration - Salt Pond MetaG R2A_C_D2_MG	MEGAHIT v. MEGAHIT v1.0.3	South San Francisco, USA	37.4965	-122.133	719889604
3300007784	Restored_saltern	Salt pond water, soil and salt crust microbial communities from South San Francisco under conditions of wetland restoration.	Unrestricted	https://doi.org/10.1038/s41396-021-01067-w	Salt pond soil microbial communities from South San Francisco under conditions of wetland restoration - Salt Pond MetaG SF2_A_D1_MG	MEGAHIT v. MEGAHIT v1.0.3	South San Francisco, USA	37.4971	-122.129	362191115
3300007983	Unrestored_saltern_R2	Salt pond water, soil and salt crust microbial communities from South San Francisco under conditions of wetland restoration.	Unrestricted	https://doi.org/10.1038/s41396-021-01067-w	Salt pond soil microbial communities from South San Francisco under conditions of wetland restoration - Salt Pond MetaG R2_C_D2_MG	MEGAHIT v. MEGAHIT v1.0.3	South San Francisco, USA	37.4965	-122.133	504332060
3300007984	Unrestored_saltern_R1	Salt pond water, soil and salt crust microbial communities from South San Francisco under conditions of wetland restoration.	Unrestricted	https://doi.org/10.1038/s41396-021-01067-w	Salt pond soil microbial communities from South San Francisco under conditions of wetland restoration - Salt Pond MetaG R1_C_D1_MG	MEGAHIT v. MEGAHIT v1.0.3	South San Francisco, USA	37.4971	-122.133	576898851
3300009033	Restored_saltern	Salt pond water, soil and salt crust microbial communities from South San Francisco under conditions of wetland restoration.	Unrestricted	https://doi.org/10.1038/s41396-021-01067-w	Salt pond soil microbial communities from South San Francisco under conditions of wetland restoration - Salt Pond MetaG SF2_A_D2_MG	MEGAHIT v. MEGAHIT v1.0.3	South San Francisco, USA	37.4971	-122.129	507500111
3300009035	Restored_saltern	Salt pond water, soil and salt crust microbial communities from South San Francisco under conditions of wetland restoration.	Unrestricted	https://doi.org/10.1038/s41396-021-01067-w	Salt pond soil microbial communities from South San Francisco under conditions of wetland restoration - Salt Pond MetaG SF2_B_D1_MG	MEGAHIT v. MEGAHIT v1.0.3	South San Francisco, USA	37.4972	-122.129	490367838
3300009060	Restored_saltern	Salt pond water, soil and salt crust microbial communities from South San Francisco under conditions of wetland restoration.	Unrestricted	https://doi.org/10.1038/s41396-021-01067-w	Salt pond soil microbial communities from South San Francisco under conditions of wetland restoration - Salt Pond MetaG SF2_C_D2_MG	MEGAHIT v. MEGAHIT v1.0.3	South San Francisco, USA	37.4973	-122.129	390551898
3300009061	Unrestored_saltern_R2	Salt pond water, soil and salt crust microbial communities from South San Francisco under conditions of wetland restoration.	Unrestricted	https://doi.org/10.1038/s41396-021-01067-w	Salt pond soil microbial communities from South San Francisco under conditions of wetland restoration - Salt Pond MetaG R2_B_D2_MG	MEGAHIT v. MEGAHIT v1.0.3	South San Francisco, USA	37.4961	-122.133	1054419782
3300009138	Restored_saltern	Salt pond water, soil and salt crust microbial communities from South San Francisco under conditions of wetland restoration.	Unrestricted	https://doi.org/10.1038/s41396-021-01067-w	Salt pond soil microbial communities from South San Francisco under conditions of wetland restoration - Salt Pond MetaG SF2_B_D2_MG	MEGAHIT v. MEGAHIT v1.0.3	South San Francisco, USA	37.4972	-122.129	465454026
3300009145	Restored_saltern	Salt pond water, soil and salt crust microbial communities from South San Francisco under conditions of wetland restoration.	Unrestricted	https://doi.org/10.1038/s41396-021-01067-w	Salt pond soil microbial communities from South San Francisco under conditions of wetland restoration - Salt Pond MetaG SF2_C_D1_MG	MEGAHIT v. MEGAHIT v1.0.3	South San Francisco, USA	37.4973	-122.129	344897500
3300032136	Ocean_coastal	Sediment chemolithoautotrophic microbial communities from various locations	Unrestricted	None stated on IMG/M	Coastal sediment microbial communities from Delaware Bay, Delaware, United States - CS-6 worm burrow	spades v. 3.13.0	USA: Delaware	38.7869	-75.1074	3438672817
3300032231	Ocean_coastal	Sediment chemolithoautotrophic microbial communities from various locations	Unrestricted	None stated on IMG/M	Coastal sediment microbial communities from Maine, United States - Cross River worm burrow 1	spades v. 3.13.0	USA: Maine	43.917	-69.6219	2914167137
3300032251	Ocean_coastal	Sediment chemolithoautotrophic microbial communities from various locations	Unrestricted	None stated on IMG/M	Coastal sediment microbial communities from Oude Bieten Haven, Netherlands - site A anoxic	spades v. 3.13.0	Netherlands	51.4666	4.071	1499597563
3300032258	Ocean_coastal	Sediment chemolithoautotrophic microbial communities from various locations	Unrestricted	None stated on IMG/M	Coastal sediment microbial communities from Maine, United States - Eddy worm burrow 2 cm	spades v. 3.13.0	USA: Maine	43.9948	-69.6486	2909048800
3300032259	Ocean_coastal	Sediment chemolithoautotrophic microbial communities from various locations	Unrestricted	None stated on IMG/M	Coastal sediment microbial communities from Maine, United States - Eddy worm burrow 2	spades v. 3.13.0	USA: Maine	43.9948	-69.6486	2319002083
3300032260	Ocean_coastal	Sediment chemolithoautotrophic microbial communities from various locations	Unrestricted	None stated on IMG/M	Coastal sediment microbial communities from Maine, United States - Merrow Island worm burrow	spades v. 3.13.0	USA: Maine	43.8826	-69.6616	2465085136
3300032262	Ocean_coastal	Sediment chemolithoautotrophic microbial communities from various locations	Unrestricted	None stated on IMG/M	Coastal sediment microbial communities from Maine, United States - Cross River sediment 1	spades v. 3.13.0	USA: Maine	43.917	-69.6219	2265813467
3300032263	Ocean_coastal	Sediment chemolithoautotrophic microbial communities from various locations	Unrestricted	None stated on IMG/M	Coastal sediment microbial communities from Maine, United States - Phippsburg sediment 1	spades v. 3.13.0	USA: Maine	43.8293	-69.8133	1629614226
3300032272	Ocean_coastal	Sediment chemolithoautotrophic microbial communities from various locations	Unrestricted	None stated on IMG/M	Coastal sediment microbial communities from Maine, United States - Lowes Cove worm burrow	spades v. 3.13.0	USA: Maine	43.9353	-69.5766	3216888973
3300032273	Ocean_coastal	Sediment chemolithoautotrophic microbial communities from various locations	Unrestricted	None stated on IMG/M	Coastal sediment microbial communities from Oude Bieten Haven, Netherlands - site A oxic	spades v. 3.13.0	Netherlands	51.4666	4.071	1416437804
3300032276	Ocean_coastal	Sediment chemolithoautotrophic microbial communities from various locations	Unrestricted	None stated on IMG/M	Coastal sediment microbial communities from Maine, United States - Phippsburg worm burrow 1	spades v. 3.13.0	USA: Maine	43.8293	-69.8133	1885526036
3300033429	Ocean_coastal	Sediment chemolithoautotrophic microbial communities from various locations	Unrestricted	None stated on IMG/M	Coastal sediment microbial communities from Maine, United States - Merrow Island sediment 2	spades v. 3.13.0	USA: Maine	43.8826	-69.6616	3434221091
3300036713	Ocean_coastal	Sediment chemolithoautotrophic microbial communities from various locations	Unrestricted	None stated on IMG/M	Coastal sediment microbial communities from Delaware Bay, Delaware, United States - CS worm burrow well 6	spades v. 3.13.0	USA: Delaware	38.7869	-75.1074	1466087346
3300034782	Coastal_wetland	Sediment microbial communities from coastal wetland in Texas, United States	Restricted - get permission from Brandi Reese, bkielreese@disl.org	None stated on IMG/M	Sediment microbial communities from coastal wetland in Texas, United States - D0606M02	metaspades v. 3.13.0	USA: Texas	27.8962	-97.0386	630720513
3300034985	Coastal_wetland	Sediment microbial communities from coastal wetland in Texas, United States	Restricted - get permission from Brandi Reese, bkielreese@disl.org	None stated on IMG/M	Sediment microbial communities from coastal wetland in Texas, United States - D1105S20	metaspades v. 3.13.0	USA: Texas	27.8985	-97.0387	439340963
3300034986	Coastal_wetland	Sediment microbial communities from coastal wetland in Texas, United States	Restricted - get permission from Brandi Reese, bkielreese@disl.org	None stated on IMG/M	Sediment microbial communities from coastal wetland in Texas, United States - D1105U02	metaspades v. 3.13.0	USA: Texas	27.8985	-97.0387	382237581
3300034987	Coastal_wetland	Sediment microbial communities from coastal wetland in Texas, United States	Restricted - get permission from Brandi Reese, bkielreese@disl.org	None stated on IMG/M	Sediment microbial communities from coastal wetland in Texas, United States - D1105U12	metaspades v. 3.13.0	USA: Texas	27.8985	-97.0387	382860464
3300034988	Coastal_wetland	Sediment microbial communities from coastal wetland in Texas, United States	Restricted - get permission from Brandi Reese, bkielreese@disl.org	None stated on IMG/M	Sediment microbial communities from coastal wetland in Texas, United States - D0606M20	metaspades v. 3.13.0	USA: Texas	27.8962	-97.0386	367980258
3300034989	Coastal_wetland	Sediment microbial communities from coastal wetland in Texas, United States	Restricted - get permission from Brandi Reese, bkielreese@disl.org	None stated on IMG/M	Sediment microbial communities from coastal wetland in Texas, United States - D0819S12	metaspades v. 3.13.0	USA: Texas	27.8977	-97.0388	285676464
3300034990	Coastal_wetland	Sediment microbial communities from coastal wetland in Texas, United States	Restricted - get permission from Brandi Reese, bkielreese@disl.org	None stated on IMG/M	Sediment microbial communities from coastal wetland in Texas, United States - D0819U56	metaspades v. 3.13.0	USA: Texas	27.8977	-97.0387	295575695
3300035101	Coastal_wetland	Sediment microbial communities from coastal wetland in Texas, United States	Restricted - get permission from Brandi Reese, bkielreese@disl.org	None stated on IMG/M	Sediment microbial communities from coastal wetland in Texas, United States - D0817M12	metaspades v. 3.13.0	USA: Texas	27.8977	-97.0387	728330216
3300035122	Coastal_wetland	Sediment microbial communities from coastal wetland in Texas, United States	Restricted - get permission from Brandi Reese, bkielreese@disl.org	None stated on IMG/M	Sediment microbial communities from coastal wetland in Texas, United States - D1103M12	metaspades v. 3.13.0	USA: Texas	27.8985	-97.0386	813256981
3300035123	Coastal_wetland	Sediment microbial communities from coastal wetland in Texas, United States	Restricted - get permission from Brandi Reese, bkielreese@disl.org	None stated on IMG/M	Sediment microbial communities from coastal wetland in Texas, United States - D1103S20	metaspades v. 3.13.0	USA: Texas	27.8985	-97.0387	471441388
3300035124	Coastal_wetland	Sediment microbial communities from coastal wetland in Texas, United States	Restricted - get permission from Brandi Reese, bkielreese@disl.org	None stated on IMG/M	Sediment microbial communities from coastal wetland in Texas, United States - D1103U12	metaspades v. 3.13.0	USA: Texas	27.8985	-97.0387	491069257
3300035125	Coastal_wetland	Sediment microbial communities from coastal wetland in Texas, United States	Restricted - get permission from Brandi Reese, bkielreese@disl.org	None stated on IMG/M	Sediment microbial communities from coastal wetland in Texas, United States - D1103U20	metaspades v. 3.13.0	USA: Texas	27.8985	-97.0387	775130257
3300035127	Coastal_wetland	Sediment microbial communities from coastal wetland in Texas, United States	Restricted - get permission from Brandi Reese, bkielreese@disl.org	None stated on IMG/M	Sediment microbial communities from coastal wetland in Texas, United States - D1105M02	metaspades v. 3.13.0	USA: Texas	27.8985	-97.0386	1104811089
3300035128	Coastal_wetland	Sediment microbial communities from coastal wetland in Texas, United States	Restricted - get permission from Brandi Reese, bkielreese@disl.org	None stated on IMG/M	Sediment microbial communities from coastal wetland in Texas, United States - D1105M12	metaspades v. 3.13.0	USA: Texas	27.8985	-97.0386	721161128
3300035129	Coastal_wetland	Sediment microbial communities from coastal wetland in Texas, United States	Restricted - get permission from Brandi Reese, bkielreese@disl.org	None stated on IMG/M	Sediment microbial communities from coastal wetland in Texas, United States - D1105S12	metaspades v. 3.13.0	USA: Texas	27.8985	-97.0387	507324748
3300035130	Coastal_wetland	Sediment microbial communities from coastal wetland in Texas, United States	Restricted - get permission from Brandi Reese, bkielreese@disl.org	None stated on IMG/M	Sediment microbial communities from coastal wetland in Texas, United States - D0606M12	metaspades v. 3.13.0	USA: Texas	27.8962	-97.0386	841887886
3300035131	Coastal_wetland	Sediment microbial communities from coastal wetland in Texas, United States	Restricted - get permission from Brandi Reese, bkielreese@disl.org	None stated on IMG/M	Sediment microbial communities from coastal wetland in Texas, United States - D0606S02	metaspades v. 3.13.0	USA: Texas	27.8959	-97.0388	928378037
3300035132	Coastal_wetland	Sediment microbial communities from coastal wetland in Texas, United States	Restricted - get permission from Brandi Reese, bkielreese@disl.org	None stated on IMG/M	Sediment microbial communities from coastal wetland in Texas, United States - D0606S12	metaspades v. 3.13.0	USA: Texas	27.8959	-97.0388	490710189
3300035133	Coastal_wetland	Sediment microbial communities from coastal wetland in Texas, United States	Restricted - get permission from Brandi Reese, bkielreese@disl.org	None stated on IMG/M	Sediment microbial communities from coastal wetland in Texas, United States - D0606U02	metaspades v. 3.13.0	USA: Texas	27.8973	-97.0409	601094941
3300035134	Coastal_wetland	Sediment microbial communities from coastal wetland in Texas, United States	Restricted - get permission from Brandi Reese, bkielreese@disl.org	None stated on IMG/M	Sediment microbial communities from coastal wetland in Texas, United States - D0606U20	metaspades v. 3.13.0	USA: Texas	27.8973	-97.0409	681190116
3300035136	Coastal_wetland	Sediment microbial communities from coastal wetland in Texas, United States	Restricted - get permission from Brandi Reese, bkielreese@disl.org	None stated on IMG/M	Sediment microbial communities from coastal wetland in Texas, United States - D0608M02	metaspades v. 3.13.0	USA: Texas	27.8962	-97.0386	682343791
3300035137	Coastal_wetland	Sediment microbial communities from coastal wetland in Texas, United States	Restricted - get permission from Brandi Reese, bkielreese@disl.org	None stated on IMG/M	Sediment microbial communities from coastal wetland in Texas, United States - D0608M12	metaspades v. 3.13.0	USA: Texas	27.8962	-97.0386	589426243
3300035138	Coastal_wetland	Sediment microbial communities from coastal wetland in Texas, United States	Restricted - get permission from Brandi Reese, bkielreese@disl.org	None stated on IMG/M	Sediment microbial communities from coastal wetland in Texas, United States - D0608M20	metaspades v. 3.13.0	USA: Texas	27.8962	-97.0386	501347574
3300035139	Coastal_wetland	Sediment microbial communities from coastal wetland in Texas, United States	Restricted - get permission from Brandi Reese, bkielreese@disl.org	None stated on IMG/M	Sediment microbial communities from coastal wetland in Texas, United States - D0608S12	metaspades v. 3.13.0	USA: Texas	27.8959	-97.0388	788587669
3300035140	Coastal_wetland	Sediment microbial communities from coastal wetland in Texas, United States	Restricted - get permission from Brandi Reese, bkielreese@disl.org	None stated on IMG/M	Sediment microbial communities from coastal wetland in Texas, United States - D0608S40	metaspades v. 3.13.0	USA: Texas	27.8959	-97.0388	626533507
3300035141	Coastal_wetland	Sediment microbial communities from coastal wetland in Texas, United States	Restricted - get permission from Brandi Reese, bkielreese@disl.org	None stated on IMG/M	Sediment microbial communities from coastal wetland in Texas, United States - D0608U02	metaspades v. 3.13.0	USA: Texas	27.8973	-97.0409	524354242
3300035142	Coastal_wetland	Sediment microbial communities from coastal wetland in Texas, United States	Restricted - get permission from Brandi Reese, bkielreese@disl.org	None stated on IMG/M	Sediment microbial communities from coastal wetland in Texas, United States - D0608U12	metaspades v. 3.13.0	USA: Texas	27.8973	-97.0409	761498973
3300035143	Coastal_wetland	Sediment microbial communities from coastal wetland in Texas, United States	Restricted - get permission from Brandi Reese, bkielreese@disl.org	None stated on IMG/M	Sediment microbial communities from coastal wetland in Texas, United States - D0608U20	metaspades v. 3.13.0	USA: Texas	27.8973	-97.0409	411202722
3300035144	Coastal_wetland	Sediment microbial communities from coastal wetland in Texas, United States	Restricted - get permission from Brandi Reese, bkielreese@disl.org	None stated on IMG/M	Sediment microbial communities from coastal wetland in Texas, United States - D0608U48	metaspades v. 3.13.0	USA: Texas	27.8973	-97.0409	557527915
3300035146	Coastal_wetland	Sediment microbial communities from coastal wetland in Texas, United States	Restricted - get permission from Brandi Reese, bkielreese@disl.org	None stated on IMG/M	Sediment microbial communities from coastal wetland in Texas, United States - D0817S02	metaspades v. 3.13.0	USA: Texas	27.8977	-97.0388	706609197
3300035147	Coastal_wetland	Sediment microbial communities from coastal wetland in Texas, United States	Restricted - get permission from Brandi Reese, bkielreese@disl.org	None stated on IMG/M	Sediment microbial communities from coastal wetland in Texas, United States - D0817U02	metaspades v. 3.13.0	USA: Texas	27.8977	-97.039	607624548
3300035150	Coastal_wetland	Sediment microbial communities from coastal wetland in Texas, United States	Restricted - get permission from Brandi Reese, bkielreese@disl.org	None stated on IMG/M	Sediment microbial communities from coastal wetland in Texas, United States - D0819M12	metaspades v. 3.13.0	USA: Texas	27.8977	-97.0387	855310152
3300035151	Coastal_wetland	Sediment microbial communities from coastal wetland in Texas, United States	Restricted - get permission from Brandi Reese, bkielreese@disl.org	None stated on IMG/M	Sediment microbial communities from coastal wetland in Texas, United States - D0819M58	metaspades v. 3.13.0	USA: Texas	27.8977	-97.0387	598587128
3300035152	Coastal_wetland	Sediment microbial communities from coastal wetland in Texas, United States	Restricted - get permission from Brandi Reese, bkielreese@disl.org	None stated on IMG/M	Sediment microbial communities from coastal wetland in Texas, United States - D0819S02	metaspades v. 3.13.0	USA: Texas	27.8977	-97.0388	690176246
3300035153	Coastal_wetland	Sediment microbial communities from coastal wetland in Texas, United States	Restricted - get permission from Brandi Reese, bkielreese@disl.org	None stated on IMG/M	Sediment microbial communities from coastal wetland in Texas, United States - D0819U02	metaspades v. 3.13.0	USA: Texas	27.8977	-97.039	565772760
3300035185	Coastal_wetland	Sediment microbial communities from coastal wetland in Texas, United States	Restricted - get permission from Brandi Reese, bkielreese@disl.org	None stated on IMG/M	Sediment microbial communities from coastal wetland in Texas, United States - D1103M02	metaspades v. 3.13.0	USA: Texas	27.8985	-97.0386	1222545504
3300035186	Coastal_wetland	Sediment microbial communities from coastal wetland in Texas, United States	Restricted - get permission from Brandi Reese, bkielreese@disl.org	None stated on IMG/M	Sediment microbial communities from coastal wetland in Texas, United States - D1103S02	metaspades v. 3.13.0	USA: Texas	27.8985	-97.0387	1188815006
3300035191	Coastal_wetland	Sediment microbial communities from coastal wetland in Texas, United States	Restricted - get permission from Brandi Reese, bkielreese@disl.org	None stated on IMG/M	Sediment microbial communities from coastal wetland in Texas, United States - D0608S02	metaspades v. 3.13.0	USA: Texas	27.8959	-97.0388	1424330925
3300035192	Coastal_wetland	Sediment microbial communities from coastal wetland in Texas, United States	Restricted - get permission from Brandi Reese, bkielreese@disl.org	None stated on IMG/M	Sediment microbial communities from coastal wetland in Texas, United States - D0817M02	metaspades v. 3.13.0	USA: Texas	27.8977	-97.0387	1338050699
3300035193	Coastal_wetland	Sediment microbial communities from coastal wetland in Texas, United States	Restricted - get permission from Brandi Reese, bkielreese@disl.org	None stated on IMG/M	Sediment microbial communities from coastal wetland in Texas, United States - D0819M02	metaspades v. 3.13.0	USA: Texas	27.8977	-97.0387	1092276604
3300035211	Coastal_wetland	Sediment microbial communities from coastal wetland in Texas, United States	Restricted - get permission from Brandi Reese, bkielreese@disl.org	None stated on IMG/M	Sediment microbial communities from coastal wetland in Texas, United States - D1105M20	metaspades v. 3.13.0	USA: Texas	27.8985	-97.0386	1262865394
3300036642	Coastal_wetland	Sediment microbial communities from coastal wetland in Texas, United States	Restricted - get permission from Brandi Reese, bkielreese@disl.org	None stated on IMG/M	Sediment microbial communities from coastal wetland in Texas, United States - D0817S20re	metaspades v. 3.13.0	USA: Texas	27.8977	-97.0388	54795287
3300036975	Coastal_wetland	Sediment microbial communities from coastal wetland in Texas, United States	Restricted - get permission from Brandi Reese, bkielreese@disl.org	None stated on IMG/M	Sediment microbial communities from coastal wetland in Texas, United States - D0819S20re	metaspades v. 3.13.0	USA: Texas	27.8977	-97.0388	312008480
3300036976	Coastal_wetland	Sediment microbial communities from coastal wetland in Texas, United States	Restricted - get permission from Brandi Reese, bkielreese@disl.org	None stated on IMG/M	Sediment microbial communities from coastal wetland in Texas, United States - D0819U12re	metaspades v. 3.13.0	USA: Texas	27.8977	-97.039	153283967
3300037124	Coastal_wetland	Sediment microbial communities from coastal wetland in Texas, United States	Restricted - get permission from Brandi Reese, bkielreese@disl.org	None stated on IMG/M	Sediment microbial communities from coastal wetland in Texas, United States - D0606U12re	metaspades v. 3.13.0	USA: Texas	27.8973	-97.0409	347084612
3300037125	Coastal_wetland	Sediment microbial communities from coastal wetland in Texas, United States	Restricted - get permission from Brandi Reese, bkielreese@disl.org	None stated on IMG/M	Sediment microbial communities from coastal wetland in Texas, United States - D0817S12re	metaspades v. 3.13.0	USA: Texas	27.8977	-97.0388	139291011
3300037126	Coastal_wetland	Sediment microbial communities from coastal wetland in Texas, United States	Restricted - get permission from Brandi Reese, bkielreese@disl.org	None stated on IMG/M	Sediment microbial communities from coastal wetland in Texas, United States - D0819M20re	metaspades v. 3.13.0	USA: Texas	27.8977	-97.0387	243390389
3300037127	Coastal_wetland	Sediment microbial communities from coastal wetland in Texas, United States	Restricted - get permission from Brandi Reese, bkielreese@disl.org	None stated on IMG/M	Sediment microbial communities from coastal wetland in Texas, United States - D0819U20re	metaspades v. 3.13.0	USA: Texas	27.8977	-97.039	239622715
3300037251	Coastal_wetland	Sediment microbial communities from coastal wetland in Texas, United States	Restricted - get permission from Brandi Reese, bkielreese@disl.org	None stated on IMG/M	Sediment microbial communities from coastal wetland in Texas, United States - D0606S20re	metaspades v. 3.13.0	USA: Texas	27.8959	-97.0388	137564832
3300037252	Coastal_wetland	Sediment microbial communities from coastal wetland in Texas, United States	Restricted - get permission from Brandi Reese, bkielreese@disl.org	None stated on IMG/M	Sediment microbial communities from coastal wetland in Texas, United States - D0817U12re	metaspades v. 3.13.0	USA: Texas	27.8977	-97.039	279188415
3300037253	Coastal_wetland	Sediment microbial communities from coastal wetland in Texas, United States	Restricted - get permission from Brandi Reese, bkielreese@disl.org	None stated on IMG/M	Sediment microbial communities from coastal wetland in Texas, United States - D0817U20re	metaspades v. 3.13.0	USA: Texas	27.8977	-97.039	129757076
3300037297	Coastal_wetland	Sediment microbial communities from coastal wetland in Texas, United States	Restricted - get permission from Brandi Reese, bkielreese@disl.org	None stated on IMG/M	Sediment microbial communities from coastal wetland in Texas, United States - D0817M20re	metaspades v. 3.13.0	USA: Texas	27.8977	-97.0387	482160210
3300037793	Coastal_wetland	Sediment microbial communities from coastal wetland in Texas, United States	Restricted - get permission from Brandi Reese, bkielreese@disl.org	None stated on IMG/M	Sediment microbial communities from coastal wetland in Texas, United States - D0608S20re	metaspades v. 3.13.0	USA: Texas	27.8959	-97.0388	716294739
3300013098	Ocean	Subseafloor sediment microbial communities from Guaymas Basin, Gulf of California, Mexico	Unrestricted	https://doi.org/10.1038/s41467-018-07418-0	Subseafloor sediment microbial communities from Guaymas Basin, Gulf of California, Mexico - Guay11, Core 4567-28, 0-3 cm	MEGAHIT v. MEGAHIT v1.0.6	Mexico: Gulf of California	27.009	-111.408	1259078910
3300013099	Ocean	Subseafloor sediment microbial communities from Guaymas Basin, Gulf of California, Mexico	Unrestricted	https://doi.org/10.1038/s41467-018-07418-0	Subseafloor sediment microbial communities from Guaymas Basin, Gulf of California, Mexico - Guay6, Core 4569-2, 0-3 cm	MEGAHIT v. MEGAHIT v1.0.6	Mexico: Gulf of California	27.0151	-111.38	2590923714
3300013101	Ocean	Subseafloor sediment microbial communities from Guaymas Basin, Gulf of California, Mexico	Unrestricted	https://doi.org/10.1038/s41467-018-07418-0	Subseafloor sediment microbial communities from Guaymas Basin, Gulf of California, Mexico - Guay4, Core 4569-4, 0-3 cm	MEGAHIT v. MEGAHIT v1.0.6	Mexico: Gulf of California	27.0151	-111.38	2743914677
3300013103	Ocean	Subseafloor sediment microbial communities from Guaymas Basin, Gulf of California, Mexico	Unrestricted	https://doi.org/10.1038/s41467-018-07418-0	Subseafloor sediment microbial communities from Guaymas Basin, Gulf of California, Mexico - Guay9, Core 4571-4, 0-3 cm	MEGAHIT v. MEGAHIT v1.0.6	Mexico: Gulf of California	27.0183	-111.38	2826948006
3300014869	Ocean	Subseafloor sediment microbial communities from Guaymas Basin, Gulf of California, Mexico	Unrestricted	https://doi.org/10.1038/s41467-018-07418-0	Subseafloor sediment microbial communities from Guaymas Basin, Gulf of California, Mexico - Guay13, Core 4488-10 , 4-6 cm	MEGAHIT v. MEGAHIT v1.0.6	Mexico: Gulf of California	27.0154	-111.38	184609990
3300014886	Ocean	Subseafloor sediment microbial communities from Guaymas Basin, Gulf of California, Mexico	Unrestricted	https://doi.org/10.1038/s41467-018-07418-0	Subseafloor sediment microbial communities from Guaymas Basin, Gulf of California, Mexico - Guay15, Core 4569-2, 21-24 cm	MEGAHIT v. MEGAHIT v1.0.6	Mexico: Gulf of California	27.0154	-111.38	672781150
3300014887	Ocean	Subseafloor sediment microbial communities from Guaymas Basin, Gulf of California, Mexico	Unrestricted	https://doi.org/10.1038/s41467-018-07418-0	Subseafloor sediment microbial communities from Guaymas Basin, Gulf of California, Mexico - Guay17, Core 4571-4, 12-15 cm	MEGAHIT v. MEGAHIT v1.0.6	Mexico: Gulf of California	27.0154	-111.38	924399502
3300014903	Ocean	Subseafloor sediment microbial communities from Guaymas Basin, Gulf of California, Mexico	Unrestricted	https://doi.org/10.1038/s41467-018-07418-0	Subseafloor sediment microbial communities from Guaymas Basin, Gulf of California, Mexico - Guay12, Core 4567-28, 21-24 cm	MEGAHIT v. MEGAHIT v1.0.6	Mexico: Gulf of California	27.009	-111.408	1154633378
3300014911	Ocean	Subseafloor sediment microbial communities from Guaymas Basin, Gulf of California, Mexico	Unrestricted	https://doi.org/10.1038/s41467-018-07418-0	Subseafloor sediment microbial communities from Guaymas Basin, Gulf of California, Mexico - Guay16, Core 4569-2, 12-15 cm	MEGAHIT v. MEGAHIT v1.0.6	Mexico: Gulf of California	27.0154	-111.38	1221258089
3300014913	Ocean	Subseafloor sediment microbial communities from Guaymas Basin, Gulf of California, Mexico	Unrestricted	https://doi.org/10.1038/s41467-018-07418-0	Subseafloor sediment microbial communities from Guaymas Basin, Gulf of California, Mexico - Guay1, Core 4569-9, 0-3 cm	MEGAHIT v. MEGAHIT v1.0.6	Mexico: Gulf of California	27.0151	-111.38	1541311432
3300014914	Ocean	Subseafloor sediment microbial communities from Guaymas Basin, Gulf of California, Mexico	Unrestricted	https://doi.org/10.1038/s41467-018-07418-0	Subseafloor sediment microbial communities from Guaymas Basin, Gulf of California, Mexico - Guay2, Core 4569-9, 9-12 cm	MEGAHIT v. MEGAHIT v1.0.6	Mexico: Gulf of California	27.0151	-111.38	1531843996
3300008340	Methane_seep	Subsurface hydrocarbon microbial communities from various worldwide Shell locations	n/a - Released on PI's request	None stated on IMG/M	Sea floor sediment microbial communities from Gulf of Mexico Methane Seep - MPC10B	idba_ud	Gulf of Mexico	27.4	-93.2	310096569
3300008410	Methane_seep	Subsurface hydrocarbon microbial communities from various worldwide Shell locations	n/a - Released on PI's request	None stated on IMG/M	Sea floor sediment microbial communities from Gulf of Mexico Methane Seep - MPC5T	idba_ud	Gulf of Mexico	27.4	-93.2	270318699
3300008416	Methane_seep	Subsurface hydrocarbon microbial communities from various worldwide Shell locations	n/a - Released on PI's request	None stated on IMG/M	Sea floor sediment microbial communities from Gulf of Mexico Methane Seep - MPC12B	idba_ud	Gulf of Mexico	27.4	-93.2	1177881052
3300008417	Methane_seep	Subsurface hydrocarbon microbial communities from various worldwide Shell locations	n/a - Released on PI's request	None stated on IMG/M	Sea floor sediment microbial communities from Gulf of Mexico Methane Seep - MPC12T	idba_ud	Gulf of Mexico	27.4	-93.2	902097346
3300008465	Methane_seep	Subsurface hydrocarbon microbial communities from various worldwide Shell locations	n/a - Released on PI's request	None stated on IMG/M	Sea floor sediment microbial communities from Gulf of Mexico Methane Seep - MPC5B	idba_ud	Gulf of Mexico	27.4	-93.2	225578278
3300009874	Methane_seep	Subsurface hydrocarbon microbial communities from various worldwide Shell locations	n/a - Released on PI's request	None stated on IMG/M	Sea floor sediment microbial communities from Gulf of Mexico Methane Seep - MPC1T	idba_ud	Gulf of Mexico	27.4	-93.2	1610932695
