# Supplementary material for: Methylphosphonate Degradation and Salt-Tolerance Genes of Two Novel Halophilic Marivita Metagenome-Assembled Genomes from Unrestored Solar Salterns
Source: Genes (Basel). 2022 Jan 15;13(1):148. doi: 10.3390/genes13010148 (PMC8774927; doi:10.3390/genes13010148)
Supplement: Supplementary file 1 [file genes-13-00148-s001.zip › SupplementaryTable2.xlsx]

## Sheet: Sheet1
Sequence Number	Query Name	Hits Found	Status	Top Hit	Details
Identifier	Description
1	NZ_BMFC01000001.1_28	2	DONE	MFS_1	Major Facilitator Superfamily	show
2	NZ_BMFC01000001.1_118	1	DONE	Phosphorylase	Carbohydrate phosphorylase	show
3	NZ_BMFC01000001.1_119	3	DONE	Alpha-amylase_C	Alpha amylase, C-terminal all-beta domain	show
4	NZ_BMFC01000001.1_120	2	DONE	NTP_transferase	Nucleotidyl transferase	show
5	NZ_BMFC01000001.1_121	5	DONE	Glyco_transf_5	Starch synthase catalytic domain	show
6	NZ_BMFC01000001.1_122	2	DONE	CBM_48	Carbohydrate-binding module 48 (Isoamylase N-terminal domain)	show
7	NZ_BMFC01000001.1_123	1	DONE	Glyco_hydro_77	4-alpha-glucanotransferase	show
8	NZ_BMFC01000001.1_172	2	DONE	VWA_2	von Willebrand factor type A domain	show
9	NZ_BMFC01000001.1_394	0	DONE			show
10	NZ_BMFC01000001.1_449	0	DONE			show
11	NZ_BMFC01000001.1_450	0	DONE			show
12	NZ_BMFC01000001.1_491	2	DONE	SnoaL	SnoaL-like polyketide cyclase	show
13	NZ_BMFC01000001.1_494	0	DONE			show
14	NZ_BMFC01000001.1_495	1	DONE	AAA	ATPase family associated with various cellular activities (AAA)	show
15	NZ_BMFC01000001.1_501	4	DONE	Peripla_BP_3	Periplasmic binding protein-like domain	show
16	NZ_BMFC01000001.1_506	1	DONE	Citrate_synt	Citrate synthase, C-terminal domain	show
17	NZ_BMFC01000001.1_597	1	DONE	LysM	LysM domain	show
18	NZ_BMFC01000001.1_822	3	DONE	Abhydrolase_1	alpha/beta hydrolase fold	show
19	NZ_BMFC01000001.1_870	1	DONE	PALP	Pyridoxal-phosphate dependent enzyme	show
20	NZ_BMFC01000002.1_89	1	DONE	Usp	Universal stress protein family	show
21	NZ_BMFC01000002.1_412	1	DONE	Asp_Glu_race	Asp/Glu/Hydantoin racemase	show
22	NZ_BMFC01000002.1_415	7	DONE	Oxidored_FMN	NADH:flavin oxidoreductase / NADH oxidase family	show
23	NZ_BMFC01000003.1_320	2	DONE	Methyltransf_11	Methyltransferase domain	show
24	NZ_BMFC01000003.1_325	1	DONE	HpcH_HpaI	HpcH/HpaI aldolase/citrate lyase family	show
25	NZ_BMFC01000003.1_434	4	DONE	Acyl-CoA_dh_1	Acyl-CoA dehydrogenase, C-terminal domain	show
26	NZ_BMFC01000003.1_435	3	DONE	ATP-grasp_5	ATP-grasp domain	show
27	NZ_BMFC01000003.1_436	2	DONE	ECH_1	Enoyl-CoA hydratase/isomerase	show
28	NZ_BMFC01000004.1_51	2	DONE	ABC_tran	ABC transporter	show
29	NZ_BMFC01000004.1_52	1	DONE	BPD_transp_1	Binding-protein-dependent transport system inner membrane component	show
30	NZ_BMFC01000004.1_53	1	DONE	SBP_bac_3	Bacterial extracellular solute-binding proteins, family 3	show
31	NZ_BMFC01000004.1_215	3	DONE	TPP_enzyme_N	Thiamine pyrophosphate enzyme, N-terminal TPP binding domain	show
32	NZ_BMFC01000004.1_263	3	DONE	Cupin_2	Cupin domain	show
33	NZ_BMFC01000004.1_265	4	DONE	Peripla_BP_3	Periplasmic binding protein-like domain	show
34	NZ_BMFC01000004.1_269	2	DONE	SnoaL	SnoaL-like polyketide cyclase	show
35	NZ_BMFC01000004.1_270	1	DONE	Histidinol_dh	Histidinol dehydrogenase	show
36	NZ_BMFC01000005.1_70	1	DONE	DUF3253	Protein of unknown function (DUF3253)	show
37	NZ_BMFC01000005.1_131	1	DONE	Lactamase_B	Metallo-beta-lactamase superfamily	show
38	NZ_BMFC01000005.1_224	2	DONE	FAD_binding_3	FAD binding domain	show
39	NZ_BMFC01000009.1_143	2	DONE	HTH_1	Bacterial regulatory helix-turn-helix protein, lysR family	show
40	NZ_BMFC01000009.1_147	4	DONE	Abhydrolase_1	alpha/beta hydrolase fold	show
41	NZ_BMFC01000010.1_96	2	DONE	LysR_substrate	LysR substrate binding domain	show
42	NZ_BMFC01000011.1_16	1	DONE	DUF1906	Domain of unknown function (DUF1906)	show
43	NZ_BMFC01000011.1_19	1	DONE	DUF2332	Uncharacterized protein conserved in bacteria (DUF2332)	show
44	NZ_BMFC01000011.1_109	2	DONE	SBP_bac_8	Bacterial extracellular solute-binding protein	show
45	NZ_BMFC01000011.1_110	1	DONE	BPD_transp_1	Binding-protein-dependent transport system inner membrane component	show
46	NZ_BMFC01000011.1_111	1	DONE	BPD_transp_1	Binding-protein-dependent transport system inner membrane component	show
47	NZ_BMFC01000012.1_95	1	DONE	DUF4214	Domain of unknown function (DUF4214)	show
48	NZ_BMFC01000013.1_49	1	DONE	GFA	Glutathione-dependent formaldehyde-activating enzyme	show
49	NZ_BMFC01000013.1_63	0	DONE			show
50	NZ_BMFC01000014.1_53	0	DONE			show
51	NZ_BMFC01000015.1_8	2	DONE	ABC_tran	ABC transporter	show
52	NZ_BMFC01000015.1_9	2	DONE	HlyD_3	HlyD family secretion protein	show
53	NZ_BMFC01000017.1_40	1	DONE	FA_desaturase	Fatty acid desaturase	show
54	NZ_BMFC01000017.1_41	0	DONE			show
55	NZ_BMFC01000017.1_62	2	DONE	DMSP_lyase	Dimethlysulfonioproprionate lyase	show
56	NZ_BMFC01000018.1_25	3	DONE	Peptidase_M20	Peptidase family M20/M25/M40	show
57	NZ_BMFC01000021.1_19	1	DONE	HATPase_c	Histidine kinase-, DNA gyrase B-, and HSP90-like ATPase	show
58	NZ_BMFC01000021.1_20	2	DONE	Response_reg	Response regulator receiver domain	show
59	NZ_BMFC01000021.1_21	2	DONE	SBP_bac_8	Bacterial extracellular solute-binding protein	show
60	NZ_BMFC01000021.1_22	1	DONE	BPD_transp_1	Binding-protein-dependent transport system inner membrane component	show
61	NZ_BMFC01000021.1_23	1	DONE	BPD_transp_1	Binding-protein-dependent transport system inner membrane component	show
62	NZ_BMFC01000021.1_24	3	DONE	ABC_tran	ABC transporter	show
63	NZ_BMFC01000021.1_27	7	DONE	FAD_binding_2	FAD binding domain	show
64	NZ_BMFC01000021.1_28	2	DONE	PEP_mutase	Phosphoenolpyruvate phosphomutase	show
65	NZ_BMFC01000021.1_29	1	DONE	Isochorismatase	Isochorismatase family	show
66	NZ_BMFC01000021.1_30	2	DONE	Hydantoinase_A	Hydantoinase/oxoprolinase	show
67	NZ_BMFC01000021.1_31	1	DONE	Hydantoinase_B	Hydantoinase B/oxoprolinase	show
68	NZ_BMFC01000021.1_32	1	DONE	Tautomerase	Tautomerase enzyme	show
69	NZ_BMFC01000021.1_33	4	DONE	UTRA	UTRA domain	show
70	NZ_BMFC01000021.1_34	1	DONE	Aconitase	Aconitase family (aconitate hydratase)	show
71	NZ_BMFC01000021.1_35	1	DONE	Aconitase_C	Aconitase C-terminal domain	show
72	NZ_BMFC01000021.1_36	1	DONE	DctP	Bacterial extracellular solute-binding protein, family 7	show
73	NZ_BMFC01000021.1_37	1	DONE	DctQ	Tripartite ATP-independent periplasmic transporters, DctQ component	show
74	NZ_BMFC01000021.1_38	1	DONE	DctM	Tripartite ATP-independent periplasmic transporter, DctM component	show
