# Supplementary material for: Methylphosphonate Degradation and Salt-Tolerance Genes of Two Novel Halophilic Marivita Metagenome-Assembled Genomes from Unrestored Solar Salterns
Source: Genes (Basel). 2022 Jan 15;13(1):148. doi: 10.3390/genes13010148 (PMC8774927; doi:10.3390/genes13010148)
Supplement: Supplementary file 1 [file genes-13-00148-s001.zip › SupplementaryTable3.xlsx]

## Sheet: Sheet2
KO	Type	Name	Description
K00114	M. sp. SBSPR1 Missing	exaA	alcohol dehydrogenase (cytochrome c) [EC:1.1.2.8]
K00124	M. sp. SBSPR1 Missing	fdoH, fdsB	formate dehydrogenase iron-sulfur subunit
K00127	M. sp. SBSPR1 Missing	fdoI, fdsG	formate dehydrogenase subunit gamma
K00230	M. sp. SBSPR1 Missing	hemG	menaquinone-dependent protoporphyrinogen oxidase [EC:1.3.5.3]
K00253	M. sp. SBSPR1 Missing	IVD, ivd	isovaleryl-CoA dehydrogenase [EC:1.3.8.4]
K00346	M. sp. SBSPR1 Missing	nqrA	Na+-transporting NADH:ubiquinone oxidoreductase subunit A [EC:7.2.1.1]
K00347	M. sp. SBSPR1 Missing	nqrB	Na+-transporting NADH:ubiquinone oxidoreductase subunit B [EC:7.2.1.1]
K00348	M. sp. SBSPR1 Missing	nqrC	Na+-transporting NADH:ubiquinone oxidoreductase subunit C [EC:7.2.1.1]
K00349	M. sp. SBSPR1 Missing	nqrD	Na+-transporting NADH:ubiquinone oxidoreductase subunit D [EC:7.2.1.1]
K00350	M. sp. SBSPR1 Missing	nqrE	Na+-transporting NADH:ubiquinone oxidoreductase subunit E [EC:7.2.1.1]
K00351	M. sp. SBSPR1 Missing	nqrF	Na+-transporting NADH:ubiquinone oxidoreductase subunit F [EC:7.2.1.1]
K00448	M. sp. SBSPR1 Missing	pcaG	protocatechuate 3,4-dioxygenase, alpha subunit [EC:1.13.11.3]
K00449	M. sp. SBSPR1 Missing	pcaH	protocatechuate 3,4-dioxygenase, beta subunit [EC:1.13.11.3]
K00451	M. sp. SBSPR1 Missing	HGD, hmgA	homogentisate 1,2-dioxygenase [EC:1.13.11.5]
K00453	M. sp. SBSPR1 Missing	TDO2, kynA	tryptophan 2,3-dioxygenase [EC:1.13.11.11]
K00567	M. sp. SBSPR1 Missing	ogt, MGMT	methylated-DNA-[protein]-cysteine S-methyltransferase [EC:2.1.1.63]
K00759	M. sp. SBSPR1 Missing	APRT, apt	adenine phosphoribosyltransferase [EC:2.4.2.7]
K00772	M. sp. SBSPR1 Missing	mtaP, MTAP	5'-methylthioadenosine phosphorylase [EC:2.4.2.28]
K01028	M. sp. SBSPR1 Missing	E2.8.3.5A, scoA	3-oxoacid CoA-transferase subunit A [EC:2.8.3.5]
K01029	M. sp. SBSPR1 Missing	E2.8.3.5B, scoB	3-oxoacid CoA-transferase subunit B [EC:2.8.3.5]
K01061	M. sp. SBSPR1 Missing	E3.1.1.45	carboxymethylenebutenolidase [EC:3.1.1.45]
K01133	M. sp. SBSPR1 Missing	betC	choline-sulfatase [EC:3.1.6.6]
K01423	M. sp. SBSPR1 Missing	bepA	beta-barrel assembly-enhancing protease [EC:3.4.-.-]
K01555	M. sp. SBSPR1 Missing	FAH, fahA	fumarylacetoacetase [EC:3.7.1.2]
K01653	M. sp. SBSPR1 Missing	E2.2.1.6S, ilvH, ilvN	acetolactate synthase I/III small subunit [EC:2.2.1.6]
K01751	M. sp. SBSPR1 Missing	E4.3.1.15	diaminopropionate ammonia-lyase [EC:4.3.1.15]
K01799	M. sp. SBSPR1 Missing	nicE, maiA	maleate isomerase [EC:5.2.1.1]
K01808	M. sp. SBSPR1 Missing	rpiB	ribose 5-phosphate isomerase B [EC:5.3.1.6]
K01857	M. sp. SBSPR1 Missing	pcaB	3-carboxy-cis,cis-muconate cycloisomerase [EC:5.5.1.2]
K01895	M. sp. SBSPR1 Missing	ACSS1_2, acs	acetyl-CoA synthetase [EC:6.2.1.1]
K01897	M. sp. SBSPR1 Missing	ACSL, fadD	long-chain acyl-CoA synthetase [EC:6.2.1.3]
K01912	M. sp. SBSPR1 Missing	paaK	phenylacetate-CoA ligase [EC:6.2.1.30]
K01949	M. sp. SBSPR1 Missing	gmaS	glutamate---methylamine ligase [EC:6.3.4.12]
K01969	M. sp. SBSPR1 Missing	E6.4.1.4B	3-methylcrotonyl-CoA carboxylase beta subunit [EC:6.4.1.4]
K02483	M. sp. SBSPR1 Missing	K02483	two-component system, OmpR family, response regulator
K02609	M. sp. SBSPR1 Missing	paaA	ring-1,2-phenylacetyl-CoA epoxidase subunit PaaA [EC:1.14.13.149]
K02610	M. sp. SBSPR1 Missing	paaB	ring-1,2-phenylacetyl-CoA epoxidase subunit PaaB
K02611	M. sp. SBSPR1 Missing	paaC	ring-1,2-phenylacetyl-CoA epoxidase subunit PaaC [EC:1.14.13.149]
K02612	M. sp. SBSPR1 Missing	paaD	ring-1,2-phenylacetyl-CoA epoxidase subunit PaaD
K02613	M. sp. SBSPR1 Missing	paaE	ring-1,2-phenylacetyl-CoA epoxidase subunit PaaE
K02614	M. sp. SBSPR1 Missing	paaI	acyl-CoA thioesterase [EC:3.1.2.-]
K02616	M. sp. SBSPR1 Missing	paaX	phenylacetic acid degradation operon negative regulatory protein
K02618	M. sp. SBSPR1 Missing	paaZ	oxepin-CoA hydrolase / 3-oxo-5,6-dehydrosuberyl-CoA semialdehyde dehydrogenase [EC:3.3.2.12 1.2.1.91]
K03442	M. sp. SBSPR1 Missing	mscS	small conductance mechanosensitive channel
K03672	M. sp. SBSPR1 Missing	trxC	thioredoxin 2 [EC:1.8.1.8]
K03734	M. sp. SBSPR1 Missing	apbE	FAD:protein FMN transferase [EC:2.7.1.180]
K05712	M. sp. SBSPR1 Missing	mhpA	3-(3-hydroxy-phenyl)propionate hydroxylase [EC:1.14.13.127]
K06048	M. sp. SBSPR1 Missing	gshA, ybdK	glutamate---cysteine ligase / carboxylate-amine ligase [EC:6.3.2.2 6.3.-.-]
K06131	M. sp. SBSPR1 Missing	clsA_B	cardiolipin synthase A/B [EC:2.7.8.-]
K06351	M. sp. SBSPR1 Missing	kipI	inhibitor of KinA
K06949	M. sp. SBSPR1 Missing	rsgA, engC	ribosome biogenesis GTPase / thiamine phosphate phosphatase [EC:3.6.1.- 3.1.3.100]
K07006	M. sp. SBSPR1 Missing	K07006	uncharacterized protein
K07023	M. sp. SBSPR1 Missing	K07023	putative hydrolases of HD superfamily
K07032	M. sp. SBSPR1 Missing	K07032	uncharacterized protein
K07160	M. sp. SBSPR1 Missing	pxpA	5-oxoprolinase (ATP-hydrolysing) subunit A [EC:3.5.2.9]
K07219	M. sp. SBSPR1 Missing	K07219	putative molybdopterin biosynthesis protein
K07246	M. sp. SBSPR1 Missing	ttuC, dmlA	tartrate dehydrogenase/decarboxylase / D-malate dehydrogenase [EC:1.1.1.93 4.1.1.73 1.1.1.83]
K07343	M. sp. SBSPR1 Missing	tfoX	DNA transformation protein and related proteins
K07516	M. sp. SBSPR1 Missing	fadN	3-hydroxyacyl-CoA dehydrogenase [EC:1.1.1.35]
K07734	M. sp. SBSPR1 Missing	paiB	transcriptional regulator
K09004	M. sp. SBSPR1 Missing	K09004	uncharacterized protein
K09709	M. sp. SBSPR1 Missing	meh	3-methylfumaryl-CoA hydratase [EC:4.2.1.153]
K09927	M. sp. SBSPR1 Missing	K09927	uncharacterized protein
K09936	M. sp. SBSPR1 Missing	TC.BAT2	bacterial/archaeal transporter family-2 protein
K10218	M. sp. SBSPR1 Missing	ligK, galC	4-hydroxy-4-methyl-2-oxoglutarate aldolase [EC:4.1.3.17]
K10552	M. sp. SBSPR1 Missing	frcB	fructose transport system substrate-binding protein
K10553	M. sp. SBSPR1 Missing	frcC	fructose transport system permease protein
K10554	M. sp. SBSPR1 Missing	frcA	fructose transport system ATP-binding protein
K12252	M. sp. SBSPR1 Missing	aruH	arginine:pyruvate transaminase [EC:2.6.1.84]
K12255	M. sp. SBSPR1 Missing	gbuA	guanidinobutyrase [EC:3.5.3.7]
K12410	M. sp. SBSPR1 Missing	npdA	NAD-dependent deacetylase [EC:2.3.1.286]
K13766	M. sp. SBSPR1 Missing	liuC	methylglutaconyl-CoA hydratase [EC:4.2.1.18]
K14055	M. sp. SBSPR1 Missing	uspE	universal stress protein E
K14470	M. sp. SBSPR1 Missing	mct	2-methylfumaryl-CoA isomerase [EC:5.4.1.3]
K16514	M. sp. SBSPR1 Missing	galD	4-oxalomesaconate tautomerase [EC:5.3.2.8]
K16515	M. sp. SBSPR1 Missing	galB	4-oxalomesaconate hydratase [EC:4.2.1.83]
K16841	M. sp. SBSPR1 Missing	hpxA	allantoin racemase [EC:5.1.99.3]
K16872	M. sp. SBSPR1 Missing	E2.3.1.207	beta-ketodecanoyl-[acyl-carrier-protein] synthase [EC:2.3.1.207]
K17486	M. sp. SBSPR1 Missing	dmdA	dimethylsulfoniopropionate demethylase [EC:2.1.1.269]
K17735	M. sp. SBSPR1 Missing	lcdH, cdhA	carnitine 3-dehydrogenase [EC:1.1.1.108]
K18029	M. sp. SBSPR1 Missing	nicA	nicotinate dehydrogenase subunit A [EC:1.17.2.1]
K18702	M. sp. SBSPR1 Missing	uctC	CoA:oxalate CoA-transferase [EC:2.8.3.19]
K18983	M. sp. SBSPR1 Missing	gci	D-galactarolactone cycloisomerase [EC:5.5.1.27]
K18996	M. sp. SBSPR1 Missing	repC	replication initiation protein RepC
K19339	M. sp. SBSPR1 Missing	nosR	NosR/NirI family transcriptional regulator, nitrous oxide reductase regulator
K20940	M. sp. SBSPR1 Missing	phzS	5-methylphenazine-1-carboxylate 1-monooxygenase [EC:1.14.13.218]
K20975	M. sp. SBSPR1 Missing	K20975	two-component system, sensor histidine kinase [EC:2.7.13.3]
K22081	M. sp. SBSPR1 Missing	mgsA	methylamine---glutamate N-methyltransferase subunit A [EC:2.1.1.21]
K22082	M. sp. SBSPR1 Missing	mgsB	methylamine---glutamate N-methyltransferase subunit B [EC:2.1.1.21]
K22083	M. sp. SBSPR1 Missing	mgsC	methylamine---glutamate N-methyltransferase subunit C [EC:2.1.1.21]
K23124	M. sp. SBSPR1 Missing	pxpC	5-oxoprolinase (ATP-hydrolysing) subunit C [EC:3.5.2.9]
K00244	M. sp. SBSPR2 Missing	frdA	fumarate reductase flavoprotein subunit [EC:1.3.5.4]
K00245	M. sp. SBSPR2 Missing	frdB	fumarate reductase iron-sulfur subunit [EC:1.3.5.4]
K00246	M. sp. SBSPR2 Missing	frdC	fumarate reductase subunit C
K00247	M. sp. SBSPR2 Missing	frdD	fumarate reductase subunit D
K00979	M. sp. SBSPR2 Missing	kdsB	3-deoxy-manno-octulosonate cytidylyltransferase (CMP-KDO synthetase) [EC:2.7.7.38]
K01627	M. sp. SBSPR2 Missing	kdsA	2-dehydro-3-deoxyphosphooctonate aldolase (KDO 8-P synthase) [EC:2.5.1.55]
K01840	M. sp. SBSPR2 Missing	manB	phosphomannomutase [EC:5.4.2.8]
K02302	M. sp. SBSPR2 Missing	cysG	uroporphyrin-III C-methyltransferase / precorrin-2 dehydrogenase / sirohydrochlorin ferrochelatase [EC:2.1.1.107 1.3.1.76 4.99.1.4]
K03717	M. sp. SBSPR2 Missing	nhaR	LysR family transcriptional regulator, transcriptional activator of nhaA
K03824	M. sp. SBSPR2 Missing	yhbS	putative acetyltransferase [EC:2.3.1.-]
K06041	M. sp. SBSPR2 Missing	kdsD, kpsF	arabinose-5-phosphate isomerase [EC:5.3.1.13]
K07140	M. sp. SBSPR2 Missing	K07140	uncharacterized protein
K07258	M. sp. SBSPR2 Missing	dacC, dacA, dacD	serine-type D-Ala-D-Ala carboxypeptidase (penicillin-binding protein 5/6) [EC:3.4.16.4]
K07270	M. sp. SBSPR2 Missing	K07270	glycosyl transferase, family 25
K07733	M. sp. SBSPR2 Missing	alpA	prophage regulatory protein
K09015	M. sp. SBSPR2 Missing	sufD	Fe-S cluster assembly protein SufD
K12976	M. sp. SBSPR2 Missing	pagL	lipid A 3-O-deacylase [EC:3.1.1.-]
K13481	M. sp. SBSPR2 Missing	xdhA	xanthine dehydrogenase small subunit [EC:1.17.1.4]
K15509	M. sp. SBSPR2 Missing	hpsN	sulfopropanediol 3-dehydrogenase [EC:1.1.1.308]
K16011	M. sp. SBSPR2 Missing	algA, xanB, rfbA, wbpW, pslB	mannose-1-phosphate guanylyltransferase / mannose-6-phosphate isomerase [EC:2.7.7.13 5.3.1.8]
K22215	M. sp. SBSPR2 Missing	galD	galactose dehydrogenase [EC:1.1.1.48 1.1.1.120]
K00688	Both Missing	PYG, glgP	glycogen phosphorylase [EC:2.4.1.1]
K00700	Both Missing	GBE1, glgB	1,4-alpha-glucan branching enzyme [EC:2.4.1.18]
K00703	Both Missing	glgA	starch synthase [EC:2.4.1.21]
K00705	Both Missing	malQ	4-alpha-glucanotransferase [EC:2.4.1.25]
K00975	Both Missing	glgC	glucose-1-phosphate adenylyltransferase [EC:2.7.7.27]
K01214	Both Missing	ISA, treX	isoamylase [EC:3.2.1.68]
K01258	Both Missing	pepT	tripeptide aminopeptidase [EC:3.4.11.4]
K01473	Both Missing	hyuA	N-methylhydantoinase A [EC:3.5.2.14]
K01474	Both Missing	hyuB	N-methylhydantoinase B [EC:3.5.2.14]
K01856	Both Missing	catB	muconate cycloisomerase [EC:5.5.1.1]
K03380	Both Missing	E1.14.13.7	phenol 2-monooxygenase (NADPH) [EC:1.14.13.7]
K08299	Both Missing	caiD	crotonobetainyl-CoA hydratase [EC:4.2.1.149]
K09020	Both Missing	rutB	ureidoacrylate peracid hydrolase [EC:3.5.1.110]
K12253	Both Missing	aruI	5-guanidino-2-oxopentanoate decarboxylase [EC:4.1.1.75]
K12536	Both Missing	hasD, prtD, aprD, rsaD, prsD, eexD	ATP-binding cassette, subfamily C, type I secretion system permease/ATPase
K12537	Both Missing	hasE, prtE, rsaE, prsE, eexE	membrane fusion protein, type I secretion system
K13892	Both Missing	gsiA	glutathione transport system ATP-binding protein
K15576	Both Missing	nrtA, nasF, cynA	nitrate/nitrite transport system substrate-binding protein
K15577	Both Missing	nrtB, nasE, cynB	nitrate/nitrite transport system permease protein
K15578	Both Missing	nrtC, nasD	nitrate/nitrite transport system ATP-binding protein [EC:7.3.2.4]
K16953	Both Missing	dddL	dimethylpropiothetin dethiomethylase [EC:4.4.1.3]
K17315	Both Missing	gtsA, glcE	glucose/mannose transport system substrate-binding protein
K17316	Both Missing	gtsB, glcF	glucose/mannose transport system permease protein
K17317	Both Missing	gtsC, glcG	glucose/mannose transport system permease protein
K18434	Both Missing	virD2	type IV secretion system T-DNA border endonuclease VirD2
K18459	Both Missing	gpuA	guanidinopropionase [EC:3.5.3.17]
K22551	Both Missing	hpbA	N-methyl-L-proline demethylase [EC:1.5.3.-]
K00043	Only in M. sp. SBSPR1	gbd	4-hydroxybutyrate dehydrogenase [EC:1.1.1.61]
K00073	Only in M. sp. SBSPR1	allD	ureidoglycolate dehydrogenase (NAD+) [EC:1.1.1.350]
K00595	Only in M. sp. SBSPR1	cobL-cbiET	precorrin-6B C5,15-methyltransferase / cobalt-precorrin-6B C5,C15-methyltransferase [EC:2.1.1.132 2.1.1.289 2.1.1.196]
K00639	Only in M. sp. SBSPR1	kbl, GCAT	glycine C-acetyltransferase [EC:2.3.1.29]
K00729	Only in M. sp. SBSPR1	ALG5	dolichyl-phosphate beta-glucosyltransferase [EC:2.4.1.117]
K01077	Only in M. sp. SBSPR1	E3.1.3.1, phoA, phoB	alkaline phosphatase [EC:3.1.3.1]
K01156	Only in M. sp. SBSPR1	res	type III restriction enzyme [EC:3.1.21.5]
K01469	Only in M. sp. SBSPR1	OPLAH, OXP1, oplAH	5-oxoprolinase (ATP-hydrolysing) [EC:3.5.2.9]
K01884	Only in M. sp. SBSPR1	cysS1	cysteinyl-tRNA synthetase, unknown class [EC:6.1.1.16]
K02189	Only in M. sp. SBSPR1	cbiG	cobalt-precorrin 5A hydrolase [EC:3.7.1.12]
K02224	Only in M. sp. SBSPR1	cobB-cbiA	cobyrinic acid a,c-diamide synthase [EC:6.3.5.9 6.3.5.11]
K02225	Only in M. sp. SBSPR1	cobC1, cobC	cobalamin biosynthesis protein CobC
K02227	Only in M. sp. SBSPR1	cbiB, cobD	adenosylcobinamide-phosphate synthase [EC:6.3.1.10]
K02228	Only in M. sp. SBSPR1	cobF	precorrin-6A synthase [EC:2.1.1.152]
K02229	Only in M. sp. SBSPR1	cobG	precorrin-3B synthase [EC:1.14.13.83]
K02230	Only in M. sp. SBSPR1	cobN	cobaltochelatase CobN [EC:6.6.1.2]
K02231	Only in M. sp. SBSPR1	cobP, cobU	adenosylcobinamide kinase / adenosylcobinamide-phosphate guanylyltransferase [EC:2.7.1.156 2.7.7.62]
K02234	Only in M. sp. SBSPR1	cobW	cobalamin biosynthesis protein CobW
K02303	Only in M. sp. SBSPR1	cobA	uroporphyrin-III C-methyltransferase [EC:2.1.1.107]
K03119	Only in M. sp. SBSPR1	tauD	taurine dioxygenase [EC:1.14.11.17]
K03308	Only in M. sp. SBSPR1	TC.NSS	neurotransmitter:Na+ symporter, NSS family
K03394	Only in M. sp. SBSPR1	cobI-cbiL	precorrin-2/cobalt-factor-2 C20-methyltransferase [EC:2.1.1.130 2.1.1.151]
K03409	Only in M. sp. SBSPR1	cheX	chemotaxis protein CheX
K03594	Only in M. sp. SBSPR1	bfr	bacterioferritin [EC:1.16.3.1]
K04562	Only in M. sp. SBSPR1	flhG, fleN	flagellar biosynthesis protein FlhG
K05934	Only in M. sp. SBSPR1	cobJ, cbiH	precorrin-3B C17-methyltransferase / cobalt-factor III methyltransferase [EC:2.1.1.131 2.1.1.272]
K05936	Only in M. sp. SBSPR1	cobM, cbiF	precorrin-4/cobalt-precorrin-4 C11-methyltransferase [EC:2.1.1.133 2.1.1.271]
K06042	Only in M. sp. SBSPR1	cobH-cbiC	precorrin-8X/cobalt-precorrin-8 methylmutase [EC:5.4.99.61 5.4.99.60]
K07012	Only in M. sp. SBSPR1	cas3	CRISPR-associated endonuclease/helicase Cas3 [EC:3.1.-.- 3.6.4.-]
K07028	Only in M. sp. SBSPR1	K07028	uncharacterized protein
K07172	Only in M. sp. SBSPR1	mazE, chpAI	antitoxin MazE
K07248	Only in M. sp. SBSPR1	aldA	lactaldehyde dehydrogenase / glycolaldehyde dehydrogenase [EC:1.2.1.22 1.2.1.21]
K07316	Only in M. sp. SBSPR1	mod	adenine-specific DNA-methyltransferase [EC:2.1.1.72]
K11894	Only in M. sp. SBSPR1	impI, vasC	type VI secretion system protein ImpI
K13633	Only in M. sp. SBSPR1	ftrA	AraC family transcriptional regulator, transcriptional activator FtrA
K14591	Only in M. sp. SBSPR1	aroM	protein AroM
K15786	Only in M. sp. SBSPR1	doeC	aspartate-semialdehyde dehydrogenase [EC:1.2.1.-]
K18897	Only in M. sp. SBSPR1	sdmt	sarcosine/dimethylglycine N-methyltransferase [EC:2.1.1.157]
K19221	Only in M. sp. SBSPR1	cobA, btuR	cob(I)alamin adenosyltransferase [EC:2.5.1.17]
K21011	Only in M. sp. SBSPR1	pelF	polysaccharide biosynthesis protein PelF
K21012	Only in M. sp. SBSPR1	pelG	polysaccharide biosynthesis protein PelG
K21405	Only in M. sp. SBSPR1	acoR	sigma-54 dependent transcriptional regulator, acetoin dehydrogenase operon transcriptional activator AcoR
K24071	Only in M. sp. SBSPR1	gsmt-sdmt	glycine/sarcosine/dimethylglycine N-methyltransferase [EC:2.1.1.156 2.1.1.157]
K24666	Only in M. sp. SBSPR1	dsyB	2-hydroxy-4-(methylsulfanyl)butanoate S-methyltransferase [EC:2.1.1.373]
K00042	Only in M. sp. SBSPR2	garR, glxR	2-hydroxy-3-oxopropionate reductase [EC:1.1.1.60]
K00282	Only in M. sp. SBSPR2	gcvPA	glycine dehydrogenase subunit 1 [EC:1.4.4.2]
K00283	Only in M. sp. SBSPR2	gcvPB	glycine dehydrogenase subunit 2 [EC:1.4.4.2]
K00433	Only in M. sp. SBSPR2	cpo	non-heme chloroperoxidase [EC:1.11.1.10]
K00598	Only in M. sp. SBSPR2	tam	trans-aconitate 2-methyltransferase [EC:2.1.1.144]
K00784	Only in M. sp. SBSPR2	rnz	ribonuclease Z [EC:3.1.26.11]
K00851	Only in M. sp. SBSPR2	idnK, gntK	gluconokinase [EC:2.7.1.12]
K01179	Only in M. sp. SBSPR2	E3.2.1.4	endoglucanase [EC:3.2.1.4]
K01459	Only in M. sp. SBSPR2	E3.5.1.77	N-carbamoyl-D-amino-acid hydrolase [EC:3.5.1.77]
K01706	Only in M. sp. SBSPR2	gudD	glucarate dehydratase [EC:4.2.1.40]
K01820	Only in M. sp. SBSPR2	rhaA	L-rhamnose isomerase / sugar isomerase [EC:5.3.1.14 5.3.1.-]
K01971	Only in M. sp. SBSPR2	ligD	bifunctional non-homologous end joining protein LigD [EC:6.5.1.1]
K01975	Only in M. sp. SBSPR2	thpR	RNA 2',3'-cyclic 3'-phosphodiesterase [EC:3.1.4.58]
K02019	Only in M. sp. SBSPR2	modE	molybdate transport system regulatory protein
K02024	Only in M. sp. SBSPR2	lamB	maltoporin
K02164	Only in M. sp. SBSPR2	norE	nitric oxide reductase NorE protein
K02572	Only in M. sp. SBSPR2	napF	ferredoxin-type protein NapF
K03547	Only in M. sp. SBSPR2	sbcD, mre11	DNA repair protein SbcD/Mre11
K03799	Only in M. sp. SBSPR2	htpX	heat shock protein HtpX [EC:3.4.24.-]
K04338	Only in M. sp. SBSPR2	csgF	curli production assembly/transport component CsgF
K05296	Only in M. sp. SBSPR2	E1.1.1.51	3(or 17)beta-hydroxysteroid dehydrogenase [EC:1.1.1.51]
K05499	Only in M. sp. SBSPR2	cytR	LacI family transcriptional regulator, repressor for deo operon, udp, cdd, tsx, nupC, and nupG
K05834	Only in M. sp. SBSPR2	rhtB	homoserine/homoserine lactone efflux protein
K06151	Only in M. sp. SBSPR2	E1.1.99.3A	gluconate 2-dehydrogenase alpha chain [EC:1.1.99.3]
K06152	Only in M. sp. SBSPR2	E1.1.99.3G	gluconate 2-dehydrogenase gamma chain [EC:1.1.99.3]
K06214	Only in M. sp. SBSPR2	csgG	curli production assembly/transport component CsgG
K06222	Only in M. sp. SBSPR2	dkgB	2,5-diketo-D-gluconate reductase B [EC:1.1.1.346]
K06871	Only in M. sp. SBSPR2	K06871	uncharacterized protein
K06884	Only in M. sp. SBSPR2	K06884	uncharacterized protein
K06996	Only in M. sp. SBSPR2	K06996	uncharacterized protein
K07217	Only in M. sp. SBSPR2	K07217	Mn-containing catalase
K07231	Only in M. sp. SBSPR2	K07231	putative iron-regulated protein
K07300	Only in M. sp. SBSPR2	chaA, CAX	Ca2+:H+ antiporter
K07338	Only in M. sp. SBSPR2	K07338	uncharacterized protein
K07404	Only in M. sp. SBSPR2	pgl	6-phosphogluconolactonase [EC:3.1.1.31]
K08223	Only in M. sp. SBSPR2	fsr	MFS transporter, FSR family, fosmidomycin resistance protein
K09698	Only in M. sp. SBSPR2	gltX	nondiscriminating glutamyl-tRNA synthetase [EC:6.1.1.24]
K09790	Only in M. sp. SBSPR2	K09790	uncharacterized protein
K09799	Only in M. sp. SBSPR2	K09799	uncharacterized protein
K09947	Only in M. sp. SBSPR2	K09947	uncharacterized protein
K10236	Only in M. sp. SBSPR2	thuE, lpqY	trehalose/maltose transport system substrate-binding protein
K10237	Only in M. sp. SBSPR2	thuF, sugA	trehalose/maltose transport system permease protein
K10238	Only in M. sp. SBSPR2	thuG, sugB	trehalose/maltose transport system permease protein
K10820	Only in M. sp. SBSPR2	ytfR	galactofuranose transport system ATP-binding protein [EC:7.5.2.9]
K10910	Only in M. sp. SBSPR2	luxP	autoinducer 2-binding periplasmic protein LuxP
K10979	Only in M. sp. SBSPR2	ku	DNA end-binding protein Ku
K11177	Only in M. sp. SBSPR2	yagR	xanthine dehydrogenase YagR molybdenum-binding subunit [EC:1.17.1.4]
K11178	Only in M. sp. SBSPR2	yagS	xanthine dehydrogenase YagS FAD-binding subunit [EC:1.17.1.4]
K11477	Only in M. sp. SBSPR2	glcG	glc operon protein GlcG
K12137	Only in M. sp. SBSPR2	hyfB	hydrogenase-4 component B [EC:1.-.-.-]
K12257	Only in M. sp. SBSPR2	secDF	SecD/SecF fusion protein
K12368	Only in M. sp. SBSPR2	dppA	dipeptide transport system substrate-binding protein
K12369	Only in M. sp. SBSPR2	dppB	dipeptide transport system permease protein
K12370	Only in M. sp. SBSPR2	dppC	dipeptide transport system permease protein
K12371	Only in M. sp. SBSPR2	dppD	dipeptide transport system ATP-binding protein
K12372	Only in M. sp. SBSPR2	dppF	dipeptide transport system ATP-binding protein
K12661	Only in M. sp. SBSPR2	LRA3, rhmD	L-rhamnonate dehydratase [EC:4.2.1.90]
K13247	Only in M. sp. SBSPR2	CRYL1	L-gulonate 3-dehydrogenase [EC:1.1.1.45]
K13483	Only in M. sp. SBSPR2	yagT	xanthine dehydrogenase YagT iron-sulfur-binding subunit
K15629	Only in M. sp. SBSPR2	CYP152A	fatty-acid peroxygenase [EC:1.11.2.4]
K16348	Only in M. sp. SBSPR2	ecnB	entericidin B
K16552	Only in M. sp. SBSPR2	exoF	polysaccharide biosynthesis/export protein ExoF
K16555	Only in M. sp. SBSPR2	exoO	succinoglycan biosynthesis protein ExoO [EC:2.4.-.-]
K16556	Only in M. sp. SBSPR2	exoM	succinoglycan biosynthesis protein ExoM [EC:2.4.-.-]
K16557	Only in M. sp. SBSPR2	exoA	succinoglycan biosynthesis protein ExoA [EC:2.4.-.-]
K16558	Only in M. sp. SBSPR2	exoL	succinoglycan biosynthesis protein ExoL [EC:2.-.-.-]
K16559	Only in M. sp. SBSPR2	exoK	endo-1,3-1,4-beta-glycanase ExoK [EC:3.2.1.-]
K16567	Only in M. sp. SBSPR2	exoQ	exopolysaccharide production protein ExoQ
K16710	Only in M. sp. SBSPR2	wcaK, amsJ	colanic acid/amylovoran biosynthesis protein
K16849	Only in M. sp. SBSPR2	uxaA1	altronate dehydratase small subunit [EC:4.2.1.7]
K16850	Only in M. sp. SBSPR2	uxaA2	altronate dehydratase large subunit [EC:4.2.1.7]
K16961	Only in M. sp. SBSPR2	yxeM	putative S-methylcysteine transport system substrate-binding protein
K16962	Only in M. sp. SBSPR2	yxeN	putative S-methylcysteine transport system permease protein
K16963	Only in M. sp. SBSPR2	yxeO	putative S-methylcysteine transport system ATP-binding protein
K18277	Only in M. sp. SBSPR2	tmm	trimethylamine monooxygenase [EC:1.14.13.148]
K18889	Only in M. sp. SBSPR2	mdlA, smdA	ATP-binding cassette, subfamily B, multidrug efflux pump
K18890	Only in M. sp. SBSPR2	mdlB, smdB	ATP-binding cassette, subfamily B, multidrug efflux pump
K18981	Only in M. sp. SBSPR2	udh	uronate dehydrogenase [EC:1.1.1.203]
K19302	Only in M. sp. SBSPR2	bcrC	undecaprenyl-diphosphatase [EC:3.6.1.27]
K21449	Only in M. sp. SBSPR2	ata, sadA, emaA	trimeric autotransporter adhesin
K21700	Only in M. sp. SBSPR2	bauB	beta-alanine degradation protein BauB
K22041	Only in M. sp. SBSPR2	comR	TetR/AcrR family transcriptional regulator, copper-responsive repressor
K22129	Only in M. sp. SBSPR2	dtnK, denK	D-threonate/D-erythronate kinase [EC:2.7.1.219 2.7.1.220]
K22342	Only in M. sp. SBSPR2	dmmA	dimethylamine monooxygenase subunit A [EC:1.14.13.238]
K22343	Only in M. sp. SBSPR2	dmmB	dimethylamine monooxygenase subunit B [EC:1.14.13.238]
K22344	Only in M. sp. SBSPR2	dmmC	dimethylamine monooxygenase subunit C [EC:1.14.13.238]
K23244	Only in M. sp. SBSPR2	apsD	D-apiose dehydrogenase [EC:1.1.1.420]
K23246	Only in M. sp. SBSPR2	apnL	D-apionolactonase [EC:3.1.1.115]
K23508	Only in M. sp. SBSPR2	ytfQ	galactofuranose transport system substrate-binding protein
K23509	Only in M. sp. SBSPR2	ytfT, yjfF	galactofuranose transport system permease protein
K23773	Only in M. sp. SBSPR2	hdfR	LysR family transcriptional regulator, flagellar master operon regulator
K23886	Only in M. sp. SBSPR2	CISD3	CDGSH iron-sulfur domain-containing protein 3
K01053	Only in both	gnl, RGN	gluconolactonase [EC:3.1.1.17]
K01805	Only in both	xylA	xylose isomerase [EC:5.3.1.5]
K03307	Only in both	TC.SSS	solute:Na+ symporter, SSS family
K06978	Only in both	K06978	uncharacterized protein
K10543	Only in both	xylF	D-xylose transport system substrate-binding protein
K10544	Only in both	xylH	D-xylose transport system permease protein
K10545	Only in both	xylG	D-xylose transport system ATP-binding protein [EC:7.5.2.10]
K10546	Only in both	ABC.GGU.S, chvE	putative multiple sugar transport system substrate-binding protein
K10547	Only in both	ABC.GGU.P, gguB	putative multiple sugar transport system permease protein
K10548	Only in both	ABC.GGU.A, gguA	putative multiple sugar transport system ATP-binding protein [EC:7.5.2.-]
K21162	Only in both	sgcE4, ncsE4, kedE4	enediyne biosynthesis protein E4
K22024	Only in both	pdxA2	4-phospho-D-threonate 3-dehydrogenase / 4-phospho-D-erythronate 3-dehydrogenase [EC:1.1.1.408 1.1.1.409]
